# Supplementary material for: Bibliometric analysis of biologic treatments for chronic rhinosinusitis
Source: Front Med (Lausanne). 2025 Aug 11;12:1623940. doi: 10.3389/fmed.2025.1623940 (PMC12375648; doi:10.3389/fmed.2025.1623940)
Supplement: Supplementary file 1 [file Data_Sheet_1.zip]

Archive with 2 entries (1 files):
- supplemental instrument/
- supplemental instrument/data.txt
