# Supplementary material for: Bibliometric analysis of biologic treatments for chronic rhinosinusitis
Source: Front Med (Lausanne). 2025 Aug 11;12:1623940. doi: 10.3389/fmed.2025.1623940 (PMC12375648; doi:10.3389/fmed.2025.1623940)
Supplement: Supplementary file 1 [file Data_Sheet_1.zip › supplemental instrument/data.txt]

FN Clarivate Analytics Web of Science
VR 1.0
PT J
AU Wu, QW
   Zhang, YN
   Kong, WF
   Wang, XY
   Yuan, LX
   Zheng, R
   Qiu, HJ
   Huang, XK
   Yang, QT
AF Wu, Qingwu
   Zhang, Yana
   Kong, Weifeng
   Wang, Xinyue
   Yuan, Lianxiong
   Zheng, Rui
   Qiu, Huijun
   Huang, Xuekun
   Yang, Qintai
TI Which Is the Best Biologic for Nasal Polyps: Dupilumab, Omalizumab, or
   Mepolizumab? A Network Meta-Analysis
SO INTERNATIONAL ARCHIVES OF ALLERGY AND IMMUNOLOGY
LA English
DT Article
DE Nasal polyps; Dupilumab; Omalizumab; Mepolizumab; Network meta-analysis
ID CHRONIC RHINOSINUSITIS; ENDOTYPES
AB Introduction: Compared with the placebo, biologics are beneficial in reducing nasal polyp mass and safe in patients with chronic rhinosinusitis with nasal polyps (CRSwNP). However, there lacks a head-to-head randomized trial comparing biologics. We aimed to determine the best biologic for CRSwNP. Methods: We performed a systematic review and network meta-analysis (NMA), which was registered with PROSPERO (No. CRD42021226766). A comprehensive search was performed in PubMed, Embase, Web of Science, and the Cochrane Library on December 29, 2020. Only randomized controlled trials (RCTs) assessing biologics in adult patients for CRSwNP were included. Results: Nine RCTs with 1,190 patients comparing 3 different biologics (dupilumab, omalizumab, and mepolizumab) and the placebo were included. Dupilumab had the best efficacy in terms of nasal polyp score (NPS), Sino-Nasal Outcome Test-22 (SNOT-22) score, University of Pennsylvania Smell Identification Test (UPSIT) score, and nasal congestion score (NCS) for surface under the cumulative ranking curve (SUCRA) values of 0.900, 0.916, 1.000, and 0.807, respectively. Omalizumab ranked second in efficacy in terms of SNOT-22, UPSIT, and NCS for SUCRA values of 0.606, 0.500, and 0.693, respectively. Mepolizumab ranked second in efficacy in terms of NPS for SUCRA values of 0.563 and had the highest risk of adverse events (AEs) for SUCRA values of 0.746. Conclusion: This is the first NMA that compared different biologics in patients with CRSwNP. Based on the efficacy (NPS) and safety (AEs), dupilumab is the best choice and omalizumab is the second best option for CRSwNP. Although mepolizumab ranked second in efficacy, it had the highest risk of AEs.(c) 2021 S. Karger AG, Base
C1 [Wu, Qingwu; Zhang, Yana; Kong, Weifeng; Wang, Xinyue; Zheng, Rui; Qiu, Huijun; Huang, Xuekun; Yang, Qintai] Sun Yat Sen Univ, Affiliated Hosp 3, Dept Otorhinolaryngol Head & Neck Surg, Guangzhou, Peoples R China.
   [Wu, Qingwu; Huang, Xuekun; Yang, Qintai] Sun Yat Sen Univ, Affiliated Hosp 3, Dept Allergy, Guangzhou, Peoples R China.
   [Yuan, Lianxiong] Sun Yat Sen Univ, Affiliated Hosp 3, Dept Sci & Res, Guangzhou, Peoples R China.
C3 Sun Yat Sen University; Sun Yat Sen University; Sun Yat Sen University
RP Yang, QT (corresponding author), Sun Yat Sen Univ, Affiliated Hosp 3, Dept Otorhinolaryngol Head & Neck Surg, Guangzhou, Peoples R China.; Yang, QT (corresponding author), Sun Yat Sen Univ, Affiliated Hosp 3, Dept Allergy, Guangzhou, Peoples R China.
EM yangqint@mail.sysu.edu.cn
RI Zhang, Yana/IUP-6394-2023; Wu, Qingwu/AAQ-4190-2020
OI Zhang, Yana/0000-0003-0405-2943; Wu, Qingwu/0000-0003-0943-2558
FU National Natural Science Foundation of China [U20A20399, 81870704];
   Key-area Research and Development Program of Guangdong Province
   [2020B0101130015]; Sun Yat-Sen University Clinical Research 5,010
   Programme [2019006]
FX This work was supported by the National Natural Science Foundation of
   China (Grant No. U20A20399 and 81870704), the Key-area Research and
   Development Program of Guangdong Province (No.2020B0101130015), and the
   Sun Yat-Sen University Clinical Research 5,010 Programme (No.2019006).
NR 33
TC 54
Z9 60
U1 2
U2 19
PU KARGER
PI BASEL
PA ALLSCHWILERSTRASSE 10, CH-4009 BASEL, SWITZERLAND
SN 1018-2438
EI 1423-0097
J9 INT ARCH ALLERGY IMM
JI Int. Arch. Allergy Immunol.
PD FEB
PY 2022
VL 183
IS 3
BP 279
EP 288
DI 10.1159/000519228
EA OCT 2021
PG 10
WC Allergy; Immunology
WE Science Citation Index Expanded (SCI-EXPANDED)
SC Allergy; Immunology
GA G5IO6
UT WOS:000704537400001
PM 34607329
DA 2025-03-20
ER

PT J
AU Geng, B
   Dilley, M
   Anterasian, C
AF Geng, Bob
   Dilley, Michelle
   Anterasian, Christine
TI Biologic Therapies for Allergic Rhinitis and Nasal Polyposis
SO CURRENT ALLERGY AND ASTHMA REPORTS
LA English
DT Review
DE Biologics; Allergic rhinitis; Chronic rhinosinusitis with nasal
   polyposis; Dupilumab; Omalizumab; Mepolizumab
ID MURINE MODEL; CHRONIC RHINOSINUSITIS; ASTHMA; MEPOLIZUMAB; CHALLENGE;
   EFFICACY; ANTIBODY; IL-13; MAB
AB Purpose of Review There is an emerging body of research on targeted biologic therapies for the treatment of severe inflammatory nasal disorders, especially chronic rhinosinusitis with nasal polyposis (CRSwNP). This paper will evaluate the efficacy of biologic therapies for severe nasal inflammation by summarizing key preclinical trials of biologics for animal models of allergic rhinitis and the recent phase 2 and 3 clinical trials of biologic therapies for CRSwNP. Recent Findings Biologics that target the IL-4 receptor (dupilumab), IgE (omalizumab), and IL-5 (mepolizumab, reslizumab, and benralizumab) in patients with CRSwNP have shown improvement of various metrics including Sino-Nasal Outcome Test (SNOT-22) scores, Nasal Polyp Scores (NPS), Nasal Congestion Scores (NCS), and Lund-Mackay sinus opacification scores. The efficacy demonstrated through the dupilumab phase 3 trials (LIBERTY NP SINUS-24 and SINUS-52) led to approval of the first biologic for the treatment of CRSwNP. Phase 3 trials for omalizumab (POLYP 1 and 2) and mepolizumab (SYNAPSE study) and post hoc analyses of phase 3 asthma studies for reslizumab and benralizumab have also demonstrated positive results for the use of biologics for patients with CRSwNP. Future efficacy studies and risk/benefit and cost analyses of these biologics and other cytokine targets for allergic rhinitis with and without nasal polyposis need to be performed.
C1 [Geng, Bob; Dilley, Michelle] Univ Calif San Diego, San Diego, CA 92103 USA.
   [Geng, Bob; Dilley, Michelle] Rady Childrens Hosp, San Diego, CA 92123 USA.
   [Anterasian, Christine] Univ Washington, Sch Med, Seattle, WA USA.
C3 University of California System; University of California San Diego;
   Rady Childrens Hospital San Diego; University of Washington; University
   of Washington Seattle
RP Geng, B (corresponding author), Univ Calif San Diego, San Diego, CA 92103 USA.; Geng, B (corresponding author), Rady Childrens Hosp, San Diego, CA 92123 USA.
EM bgeng@health.ucsd.edu; mdilley@health.ucsd.edu; canteras@uw.edu
FU NICHD NIH HHS [K12 HD000850] Funding Source: Medline
NR 35
TC 23
Z9 25
U1 1
U2 7
PU CURRENT MEDICINE GROUP
PI PHILADELPHIA
PA 400 MARKET STREET, STE 700, PHILADELPHIA, PA 19106 USA
SN 1529-7322
EI 1534-6315
J9 CURR ALLERGY ASTHM R
JI Curr. Allergy Asthma Rep.
PD JUN
PY 2021
VL 21
IS 6
AR 36
DI 10.1007/s11882-021-01013-y
PG 10
WC Allergy; Immunology
WE Science Citation Index Expanded (SCI-EXPANDED)
SC Allergy; Immunology
GA SP9VM
UT WOS:000660010800001
PM 34110505
DA 2025-03-20
ER

PT J
AU Franzese, CB
AF Franzese, Christine B.
TI The Role of Biologics in the Treatment of Nasal Polyps
SO IMMUNOLOGY AND ALLERGY CLINICS OF NORTH AMERICA
LA English
DT Article
DE Nasal polyposis; Chronic rhinosinusitis; Biologic; Omalizumab;
   Dupilumab; Reslizumab; Mepolizumab; Benralizumab
ID RHINOSINUSITIS
AB Chronic rhinosinusitis with nasal polyps (CRSwNP) is a heteromorphic disease with both medical and surgical aspects to its treatment. CRSwNP is a chronic inflammatory condition with exacerbations that can be controlled through surgical and/or medical interventions, including biological agents. The role of biological agents in the treatment of CRSwNP as well as the patient characteristics that make suitable candidates for biologics are discussed.
C1 [Franzese, Christine B.] Univ Missouri, Dept Otolaryngol Head & Neck Surg, One Hosp Dr,Suite MA314, Columbia, MO 65212 USA.
C3 University of Missouri System; University of Missouri Columbia
RP Franzese, CB (corresponding author), Univ Missouri, Dept Otolaryngol Head & Neck Surg, One Hosp Dr,Suite MA314, Columbia, MO 65212 USA.
EM franzesec@health.missouri.edu
RI Franzese, Christine/AFO-8614-2022
NR 11
TC 18
Z9 18
U1 2
U2 6
PU W B SAUNDERS CO-ELSEVIER INC
PI PHILADELPHIA
PA 1600 JOHN F KENNEDY BOULEVARD, STE 1800, PHILADELPHIA, PA 19103-2899 USA
SN 0889-8561
EI 1557-8607
J9 IMMUNOL ALLERGY CLIN
JI Immunol. Allerg. Clin. North Am.
PD MAY
PY 2020
VL 40
IS 2
BP 295
EP +
DI 10.1016/j.iac.2019.12.006
PG 9
WC Allergy; Immunology
WE Science Citation Index Expanded (SCI-EXPANDED)
SC Allergy; Immunology
GA LC4TV
UT WOS:000525319400010
PM 32278452
DA 2025-03-20
ER

PT J
AU Buchheit, KM
   Vandewalle, E
   Elzinga, HBE
   Reitsma, S
   Fokkens, W
   Geveart, P
AF Buchheit, Kathleen M.
   Vandewalle, Elke
   Elzinga, Hester B. E.
   Reitsma, Sietze
   Fokkens, Wytske
   Geveart, Phillippe
TI Efficacy of Biologics in NSAID-ERD: United Airways From the Nose to the
   Bronchi
SO JOURNAL OF ALLERGY AND CLINICAL IMMUNOLOGY-IN PRACTICE
LA English
DT Article
DE NSAID-exacerbated respiratory disease; Aspirin- exacerbated respiratory
   disease; Biologic; Benralizumab; Dupi lumab; Mepolizumab; Omalizumab;
   Tezepelumab; Chronic rhinosinusitis; CRSwNP; Asthma; Aspirin sensitivity
ID EXACERBATED RESPIRATORY-DISEASE; CHRONIC RHINOSINUSITIS; NASAL POLYPS;
   ASPIRIN DESENSITIZATION; CLINICAL CHARACTERISTICS; EOSINOPHILIC ASTHMA;
   PROSTAGLANDIN D-2; CRTH2 ANTAGONIST; DOUBLE-BLIND; DUPILUMAB
AB Nonsteroidal anti-inflammatory drug (NSAID)eexacerbated respiratory disease (NSAID-ERD), the clinical triad of chronic rhinosinusitis with nasal polyps (CRSwNP), asthma, and respiratory reactions to cyclooxygenase 1 inhibitors, is often challenging to manage, with many patients failing fi rst-line therapies for CRSwNP and asthma. There are now 6 biologic medications approved for asthma and/or severe CRSwNP: omalizumab, mepolizumab, reslizumab, benralizumab, dupilumab, and tezepelumab. With the availability of respiratory biologic treatment for both asthma and CRSwNP, clinicians now have a multitude of additional management options for patients with NSAID-ERD. Herein, we review the currently available clinical trial and real-world evidence for biologic efficacy and safety in patients with NSAID-ERD, discuss the mechanisms of biologic therapy specific to NSAID-ERD, and review evidence regarding the use of biologic therapy versus endoscopic sinus surgery for CRSwNP in patients with NSAID-ERD. We propose a management approach for choosing biologic therapy or endoscopic sinus surgery paired with aspirin therapy after desensitization for patients with NSAID-ERD. (c) 2024 Published by Elsevier Inc. on behalf of the American Academy of Allergy, Asthma & Immunology (J Allergy Clin Immunol Pract 2024;12:2917-32)
C1 [Buchheit, Kathleen M.] Harvard Med Sch, Brigham & Womens Hosp, Dept Med, Div Allergy & Clin Immunol, 60 Fenwood Rd,Room 5002H, Boston, MA 02115 USA.
   [Buchheit, Kathleen M.] Harvard Med Sch, Brigham & Womens Hosp, Dept Med, Div Allergy & Clin Immunol, Boston, MA USA.
   [Buchheit, Kathleen M.] Jeff & Penny Vinik Ctr, Boston, MA USA.
   [Vandewalle, Elke; Geveart, Phillippe] Univ Ghent, Dept Otorhinolaryngol, Upper Airways Res Lab, Ghent, Belgium.
   [Elzinga, Hester B. E.; Reitsma, Sietze; Fokkens, Wytske] Univ Amsterdam, Amsterdam Univ Med Ctr, Dept Otorhinolaryngol & Head Neck Surg, Amsterdam, Netherlands.
C3 Harvard University; Harvard Medical School; Harvard University Medical
   Affiliates; Brigham & Women's Hospital; Harvard University; Harvard
   Medical School; Harvard University Medical Affiliates; Brigham & Women's
   Hospital; Ghent University; University of Amsterdam
RP Buchheit, KM (corresponding author), Harvard Med Sch, Brigham & Womens Hosp, Dept Med, Div Allergy & Clin Immunol, 60 Fenwood Rd,Room 5002H, Boston, MA 02115 USA.
EM kbuchheit@bwh.harvard.edu
RI Reitsma, Sietze/JJP-5995-2023
NR 128
TC 2
Z9 2
U1 1
U2 1
PU ELSEVIER
PI AMSTERDAM
PA RADARWEG 29, 1043 NX AMSTERDAM, NETHERLANDS
SN 2213-2198
EI 2213-2201
J9 J ALLER CL IMM-PRACT
JI J. Allergy Clin. Immunol.-Pract.
PD NOV
PY 2024
VL 12
IS 11
BP 2917
EP 2932
DI 10.1016/j.jaip.2024.09.021
EA NOV 2024
PG 16
WC Allergy; Immunology
WE Science Citation Index Expanded (SCI-EXPANDED)
SC Allergy; Immunology
GA L8D8G
UT WOS:001352981400001
PM 39343299
DA 2025-03-20
ER

PT J
AU Yang, SK
   Cho, SH
   Kim, DW
AF Yang, Seung Koo
   Cho, Seong-Ho
   Kim, Dae Woo
TI Interpretation of Clinical Efficacy of Biologics in Chronic
   Rhinosinusitis With Nasal Polyps via Understanding the Local and
   Systemic Pathomechanisms
SO ALLERGY ASTHMA & IMMUNOLOGY RESEARCH
LA English
DT Review
DE Chronic rhinosinusitis; nasal polyp; dupilumab; omalizumab; mepolizumab;
   benralizumab; reslizumab; nasal polyp score; nasal congestion score;
   olfaction
ID OMALIZUMAB; ASTHMA; PHARMACOKINETICS; SURGERY; SAFETY; IGE;
   PHARMACODYNAMICS; INTERLEUKIN-5; EOSINOPHILS; MEPOLIZUMAB
AB Chronic rhinosinusitis with nasal polyps (CRSwNP) is a heterogeneous disease treated with medication or surgery. For recalcitrant type 2 CRSwNP, biological agents have been effectively used to improve nasal polyp score, nasal congestion score, daily symptoms related to CRSwNP, and time to systemic corticosteroid use or revision surgery. Although general guidelines for using biologics to treat CRSwNP were proposed by the European Position Paper on Rhinosinusitis and Nasal Polyps in 2020 and various studies have tested their efficacy, there is much more to learn about biologics-specific indication and choice of biologics based on the endotypes, for instance. Understanding the vascular distribution of monoclonal antibodies and the differences in the vascularity of the non-polyp mucosa and nasal polyp tissue will not only aid understanding of each biologic's clinical effect but also provide insights to establishing a more personalized approach to treating recalcitrant CRSwNP with biologics.
C1 [Yang, Seung Koo; Kim, Dae Woo] Seoul Natl Univ, Seoul Metropolitan Govt, Dept Otorhinolaryngol Head & Neck Surg, Coll Med,Boramae Med Ctr, Seoul, South Korea.
   [Cho, Seong-Ho] Univ S Florida, Dept Internal Med, Div Allergy Immunol, Morsani Coll Med, Tampa, FL USA.
   [Kim, Dae Woo] Seoul Natl Univ, Seoul Metropolitan Govt, Dept Otorhinolaryngol Head & Neck Surg, Coll Med,Boramae Med Ctr, 20 Boramae Ro 5 Gil, Seoul 07061, South Korea.
C3 Seoul National University (SNU); Seoul National University Hospital;
   State University System of Florida; University of South Florida; Seoul
   National University (SNU); Seoul National University Hospital
RP Kim, DW (corresponding author), Seoul Natl Univ, Seoul Metropolitan Govt, Dept Otorhinolaryngol Head & Neck Surg, Coll Med,Boramae Med Ctr, 20 Boramae Ro 5 Gil, Seoul 07061, South Korea.
EM kicubi73@gmail.com
RI Cho, Seong/I-7102-2015
OI Cho, Seong H./0000-0003-0933-953X; kim, dae woo/0000-0001-5166-3072;
   Yang, Seung Koo/0000-0003-3519-7395
FU National Research Foundation of Korea;  [NRF-2019R1A2C2087170]
FX ACKNOWLEDGMENTS This work was supported by a grant from the National
   Research Foundation of Korea (NRF-2019R1A2C2087170 to D.W.K) .
NR 60
TC 7
Z9 7
U1 1
U2 4
PU KOREAN ACAD ASTHMA ALLERGY & CLINICAL IMMUNOLOGY
PI JONGNO-GU
PA RM 1705, KUMHO BLDG 327-2, CHANGSINDONG, JONGNO-GU, SEOUL 110-540, SOUTH
   KOREA
SN 2092-7355
EI 2092-7363
J9 ALLERGY ASTHMA IMMUN
JI Allergy Asthma Immunol. Res.
PD SEP
PY 2022
VL 14
IS 5
BP 465
EP 478
DI 10.4168/aair.2022.14.5.465
PG 14
WC Allergy; Immunology
WE Science Citation Index Expanded (SCI-EXPANDED)
SC Allergy; Immunology
GA 5B2UG
UT WOS:000863429500004
PM 36174990
OA Green Published, gold
DA 2025-03-20
ER

PT J
AU Bhat, AM
   Soler, ZM
   Rathi, VK
   Schlosser, RJ
AF Bhat, Akash M.
   Soler, Zachary M.
   Rathi, Vinay K.
   Schlosser, Rodney J.
TI Spending, utilization, and coverage for chronic rhinosinusitis with
   nasal polyposis therapies among Medicare Advantage beneficiaries
SO INTERNATIONAL FORUM OF ALLERGY & RHINOLOGY
LA English
DT Article
DE biologics; chronic rhinosinusitis; CRSwNP; dupilumab; EDS-FLU; Medicare
   Advantage; mepolizumab; nasal polyp; omalizumab; sinus surgery
AB Key points CRSwNP-specific mean total annual spending ranged from $5,837 (EDS-FLU) to $28,058 (dupilumab). Most CRSwNP patients receiving biologics had comorbid asthma and did not undergo sinus surgery. While biologics were covered by most Medicare Part D plans, only 37% of plans covered EDS-FLU.
C1 [Bhat, Akash M.; Soler, Zachary M.; Rathi, Vinay K.; Schlosser, Rodney J.] Med Univ South Carolina, Dept Otolaryngol Head & Neck Surg, Div Rhinol & Sinus Surg, Charleston, SC USA.
   [Bhat, Akash M.] Drexel Univ, Coll Med, Dept Otolaryngol Head & Neck Surg, Philadelphia, PA USA.
   [Schlosser, Rodney J.] Ralph H Johnson VA Med Ctr, Dept Surg, Charleston, SC USA.
C3 Medical University of South Carolina; Drexel University; US Department
   of Veterans Affairs; Veterans Health Administration (VHA); Ralph H
   Johnson VA Medical Center
RP Rathi, VK (corresponding author), 135 Rutledge Ave,MSC 550, Charleston, SC 29403 USA.
EM rathi@musc.edu
OI Bhat, Akash/0000-0003-3744-3174; Rathi, Vinay/0000-0002-9763-9075
FU Optinose
FX Optinose
NR 9
TC 2
Z9 2
U1 1
U2 1
PU WILEY
PI HOBOKEN
PA 111 RIVER ST, HOBOKEN 07030-5774, NJ USA
SN 2042-6976
EI 2042-6984
J9 INT FORUM ALLERGY RH
JI Int. Forum Allergy Rhinol.
PD OCT
PY 2024
VL 14
IS 10
BP 1643
EP 1646
DI 10.1002/alr.23362
EA JUN 2024
PG 4
WC Otorhinolaryngology
WE Science Citation Index Expanded (SCI-EXPANDED)
SC Otorhinolaryngology
GA I2S1X
UT WOS:001253852300001
PM 38923795
DA 2025-03-20
ER

PT J
AU Lelegren, MJ
   Son, SY
   Han, JK
   Lam, KK
AF Lelegren, Matthew J.
   Son, Sam Y.
   Han, Joseph K.
   Lam, Kent K.
TI A review of phase III clinical trials of US FDA-approved biologic
   therapies for chronic rhinosinusitis with nasal polyposis
SO IMMUNOTHERAPY
LA English
DT Review
DE biologics; chronic rhinosinusitis; dupilumab; mepolizumab; nasal
   polyposis; omalizumab
ID PREVALENCE; BIOMARKER; PERIOSTIN
AB Plain language summary Chronic rhinosinusitis with nasal polyposis (CRSwNP) is a complex disease that has many different causes. Biological therapies have been proven to be effective when added on to standard treatment in severe and/or cases that are not responsive to initial treatment. Currently, dupilumab, omalizumab and mepolizumab have data supporting their use in such patients and have received approval by the United States Food and Drug Administration for the treatment of CRSwNP. Each of these biologics has shown its ability to reduce nasal polyp size and improve nasal congestion/obstruction and sense of smell, but additional research is needed to directly compare the efficacy and safety of the different biologic agents for different CRSwNP subtypes.
   Chronic rhinosinusitis with nasal polyposis is a heterogenous disease with complex underlying pathophysiologic mechanisms. Biologics have been proven to be an effective add-on therapeutic option in severe and/or refractory cases. Currently, dupilumab, omalizumab and mepolizumab have phase III data to support their use in these patients and have received approval from the United States Food and Drug Administration specifically for the treatment of nasal polyposis. Each of these biologics has shown its ability to reduce nasal polyp size and improve nasal congestion/obstruction and sense of smell, but additional research is needed to directly compare the efficacy and safety of the different biologic agents for different nasal polyposis endotypes.
C1 [Lelegren, Matthew J.; Son, Sam Y.; Han, Joseph K.; Lam, Kent K.] Eastern Virginia Med Sch, Dept Otolaryngol Head & Neck Surg, Norfolk, VA 23507 USA.
C3 Eastern Virginia Medical School
RP Lam, KK (corresponding author), Eastern Virginia Med Sch, Dept Otolaryngol Head & Neck Surg, Norfolk, VA 23507 USA.
EM lamkk@evms.edu
NR 30
TC 7
Z9 8
U1 0
U2 3
PU FUTURE MEDICINE LTD
PI LONDON
PA UNITEC HOUSE, 3RD FLOOR, 2 ALBERT PLACE, FINCHLEY CENTRAL, LONDON, N3
   1QB, ENGLAND
SN 1750-743X
EI 1750-7448
J9 IMMUNOTHERAPY-UK
JI Immunotherapy
PD JUN
PY 2022
VL 14
IS 8
BP 655
EP 662
DI 10.2217/imt-2021-0310
PG 8
WC Immunology
WE Science Citation Index Expanded (SCI-EXPANDED)
SC Immunology
GA 1C7BO
UT WOS:000793270000007
PM 35510314
DA 2025-03-20
ER

PT J
AU Lipworth, BJ
   Chan, R
AF Lipworth, Brian J.
   Chan, Rory
TI The Choice of Biologics in Patients with Severe Chronic Rhinosinusitis
   with Nasal Polyps
SO JOURNAL OF ALLERGY AND CLINICAL IMMUNOLOGY-IN PRACTICE
LA English
DT Article
DE Chronic sinusitis; Nasal polyps; Type 2 inflammation; Biologics;
   Omalizumab; Mepolizumab; Dupilumab
ID ORAL STEROIDS
AB Patients with severe chronic rhinosinusitis with nasal polyps represent an unmet clinical need in terms of recurrent disease despite current medical and surgical therapy. Targeting type 2 inflammatory cytokines (IL 4/5/13) appears to be a promising therapeutic approach for such patients akin to what has already been seen in severe asthma. An indirect comparison from phase 3 placebo-controlled trials has shown relative improvements in the coprimary end point of nasal polyp score (NPS) ranging from a 15% reduction ( - 0.8 units) with mepolizumab, 18% with omalizumab (-1.14 units), and 35% ( - 2.06 units) with dupilumab. This trend was mirrored by relative improvements in health status with the 22-item Sinonasal Outcome Test score showing a 21% reduction ( -13.7 units) with mepolizumab, 27% ( -16.1 units) with omalizumab, and 43% (- 21.1 units) with dupilumab, all exceeding the minimal clinically important difference of 8.9 units. All biologics improved the coprimary end point of nasal airway blockage and also reduced the need for rescue medical and/or surgical polypectomy. We advocate performing real-life studies looking at the response to biologics in patients who are at increased risk for disease recurrence, including initial optimal medical and surgical polyp clearance before commencing biologics. (C) 2021 American Academy of Allergy, Asthma & Immunology
C1 Univ Dundee, Ninewells Hosp, Tayside Rhinol Megaclin, Dundee, Scotland.
   Univ Dundee, Ninewells Hosp, Scottish Ctr Resp Res, Dundee, Scotland.
C3 University of Dundee; University of Dundee
RP Lipworth, BJ (corresponding author), Univ Dundee, Ninewells Hosp & Med Sch, Scottish Ctr Resp Res, Dundee DD1 9SY, Scotland.
EM b.j.lipworth@dundee.ac.uk
OI Chan, Rory/0000-0003-2805-8266
NR 16
TC 25
Z9 26
U1 1
U2 4
PU ELSEVIER
PI AMSTERDAM
PA RADARWEG 29, 1043 NX AMSTERDAM, NETHERLANDS
SN 2213-2198
EI 2213-2201
J9 J ALLER CL IMM-PRACT
JI J. Allergy Clin. Immunol.-Pract.
PD DEC
PY 2021
VL 9
IS 12
BP 4235
EP 4238
DI 10.1016/j.jaip.2021.07.023
EA DEC 2021
PG 4
WC Allergy; Immunology
WE Science Citation Index Expanded (SCI-EXPANDED)
SC Allergy; Immunology
GA XN4TQ
UT WOS:000729499700008
PM 34332173
DA 2025-03-20
ER

PT J
AU Bolk, KG
   Wise, SK
AF Bolk, Kody G.
   Wise, Sarah K.
TI Biologic Therapies across Nasal Polyp Subtypes
SO JOURNAL OF PERSONALIZED MEDICINE
LA English
DT Review
DE nasal polyps; chronic sinusitis; biologic; allergic fungal
   rhinosinusitis; central compartment atopic disease; aspirin-exacerbated
   respiratory disease
ID EXACERBATED RESPIRATORY-DISEASE; ALLERGIC FUNGAL SINUSITIS; CHRONIC
   RHINOSINUSITIS; IMMUNOTHERAPY; OMALIZUMAB; DUPILUMAB; EFFICACY; UPDATE;
   MEPOLIZUMAB; SAFETY
AB Chronic rhinosinusitis with nasal polyposis is a common inflammatory condition, with subtypes like aspirin-exacerbated respiratory disease, allergic fungal rhinosinusitis, and central compartment atopic disease sharing a common type 2 inflammatory pathway. Respiratory biologic therapies have been developed that target type 2 inflammation. In this article, we discuss the use of respiratory biologic therapies for nasal polyposis in general, as well as within the various subtypes of nasal polyps. Further, we discuss future roles of novel biologic therapies targeting type 2 inflammation in nasal polyposis.
C1 [Bolk, Kody G.; Wise, Sarah K.] Emory Univ, Emory Univ Hosp Midtown, Dept Otolaryngol Head & Neck Surg, Atlanta, GA 30308 USA.
C3 Emory University
RP Wise, SK (corresponding author), Emory Univ, Emory Univ Hosp Midtown, Dept Otolaryngol Head & Neck Surg, Atlanta, GA 30308 USA.
EM skmille@emory.edu
RI Bolk, Kody/KLY-3241-2024
NR 96
TC 0
Z9 0
U1 1
U2 5
PU MDPI
PI BASEL
PA ST ALBAN-ANLAGE 66, CH-4052 BASEL, SWITZERLAND
EI 2075-4426
J9 J PERS MED
JI J. Pers. Med.
PD APR
PY 2024
VL 14
IS 4
AR 432
DI 10.3390/jpm14040432
PG 13
WC Health Care Sciences & Services; Medicine, General & Internal
WE Science Citation Index Expanded (SCI-EXPANDED)
SC Health Care Sciences & Services; General & Internal Medicine
GA OW7T1
UT WOS:001210386500001
PM 38673059
OA gold, Green Published
DA 2025-03-20
ER

PT J
AU Kartush, AG
   Schumacher, JK
   Shah, R
   Patadia, MO
AF Kartush, Alison G.
   Schumacher, Jane K.
   Shah, Rachna
   Patadia, Monica O.
TI Biologic Agents for the Treatment of Chronic Rhinosinusitis With Nasal
   Polyps
SO AMERICAN JOURNAL OF RHINOLOGY & ALLERGY
LA English
DT Review
DE chronic rhinosinusitis; nasal polyposis; biologic agents; anti-IgE;
   anti-IL-4; anti-IL-5; anti-IL-13; GATA-3 DNAzyme; omalizumab;
   reslizumab; mepolizumab; benralizumab; dupilumab; Hgd40; SB010
ID SEVERE EOSINOPHILIC ASTHMA; ANTI-IGE; SERUM PERIOSTIN; OMALIZUMAB;
   THERAPY; MEPOLIZUMAB; MODERATE; EFFICACY; FUTURE; MAB
AB Background Chronic rhinosinusitis with nasal polyposis is a complex inflammatory disorder, which is often recalcitrant to medical and surgical management. Recently, biologic agents have been studied as an adjunct treatment for this patient population. Objective The purpose of this study is to examine the role of biologic agents for chronic rhinosinusitis patients by reviewing literature and clinical trials. Methods A comprehensive review of literature and clinical trials-both recently completed and ongoing-was undertaken to examine up-to-date evidence of current biologic therapy and its role in chronic rhinosinusitis patients-including anti-IgE, anti-IL-4, anti-IL-5, anti-IL-13, and GATA-3 DNAzyme. Results Specific biologic agents discussed include omalizumab, reslizumab, mepolizumab, benralizumab, dupilumab, and Hgd40/SB010. Risks, side effects, and administration information are also reviewed. An algorithm for the use of biologics in patients with chronic rhinosinusitis with nasal polyposis is proposed. Conclusion These treatments have promising results and may prove to be an important adjunct for patients with recalcitrant sinus disease.
C1 [Kartush, Alison G.; Schumacher, Jane K.; Patadia, Monica O.] Loyola Univ Med Ctr, Dept Otolaryngol Head & Neck Surg, 2160 S First Ave, Maywood, IL 60153 USA.
   [Shah, Rachna] Loyola Univ Med Ctr, Dept Internal Med, Maywood, IL 60153 USA.
C3 Loyola University Chicago; Loyola University Chicago
RP Kartush, AG (corresponding author), Loyola Univ Med Ctr, Dept Otolaryngol Head & Neck Surg, 2160 S First Ave, Maywood, IL 60153 USA.
EM alison.kartush@lumc.edu
NR 49
TC 38
Z9 39
U1 0
U2 5
PU SAGE PUBLICATIONS INC
PI THOUSAND OAKS
PA 2455 TELLER RD, THOUSAND OAKS, CA 91320 USA
SN 1945-8924
EI 1945-8932
J9 AM J RHINOL ALLERGY
JI Am. J. Rhinol. Allergy
PD MAR
PY 2019
VL 33
IS 2
BP 203
EP 211
DI 10.1177/1945892418814768
PG 9
WC Otorhinolaryngology
WE Science Citation Index Expanded (SCI-EXPANDED)
SC Otorhinolaryngology
GA HP1QK
UT WOS:000461441400014
PM 30587005
DA 2025-03-20
ER

PT J
AU Cai, SR
   Xu, SL
   Lou, HF
   Zhang, L
AF Cai, Shiru
   Xu, Shenglong
   Lou, Hongfei
   Zhang, Luo
TI Comparison of Different Biologics for Treating Chronic Rhinosinusitis
   With Nasal Polyps: A Network Analysis
SO JOURNAL OF ALLERGY AND CLINICAL IMMUNOLOGY-IN PRACTICE
LA English
DT Article
DE Biologics; Chronic rhinosinusitis with nasal polyps; Dupilumab; Indirect
   treatment comparison; Omalizumab; Mepolizumab; Benralizumab
ID OMALIZUMAB; RECURRENT; EFFICACY; SURGERY; SAFETY
AB BACKGROUND: Several promising clinical trials have demonstrated the effects of type 2 biologics compared with placebos in chronic rhinosinusitis with nasal polyps (CRSwNP). However, there are no head-to-head randomized controlled trials (RCTs) between the biologics.
   OBJECTIVE: To compare the efficacy and safety of different biologics used for the treatment of CRSwNP.
   METHODS: We systematically identified RCTs investigating the effects of biologics for CRSwNP. Primary outcomes were nasal polyp score (NPS), nasal congestion severity, and serious adverse events. Secondary outcomes included the 22-item SinoNasal Outcome Test (SNOT-22) score, loss of smell severity, the University of Pennsylvania Smell Identification Test score, and the Lund-Mackay computed tomography score. Bucher indirect treatment comparison (ITC) was used to compare the outcome parameters.
   RESULTS: Seven RCTs (Bachert 2017, OSTRO, POLYP 1, POLYP 2, SINUS-24, SINUS-52, and SYNAPSE) involving 1913 patients and 4 biologics (benralizumab, dupilumab, mepolizumab, and omalizumab) were included for ITC. Dupilumab presented better effects in decreasing NPS and nasal congestion severity compared with the other 3 biologics at 24 weeks of the treatment and at the end of follow-up (more than 48 weeks). Benralizumab was the least effective in reducing nasal congestion severity and SNOT-22 score at 24 weeks. No significant differences were observed between the effects of the other biologics.
   CONCLUSION: Our current findings suggest that dupilumab exhibits the best efficacy and safety for the treatment of CRSwNP. (C) 2022 Published by Elsevier Inc. on behalf of the American Academy of Allergy, Asthma & Immunology
C1 [Cai, Shiru; Xu, Shenglong; Lou, Hongfei; Zhang, Luo] Capital Med Univ, Dept Otolaryngol Head & Neck Surg, Beijing TongRen Hosp, 1 nDongJiaoMinXiang, Beijing 100730, Peoples R China.
   [Cai, Shiru; Xu, Shenglong; Lou, Hongfei; Zhang, Luo] Beijing Inst Otorhinolaryngol, Beijing Key Lab Nasal Dis, Beijing, Peoples R China.
   [Cai, Shiru; Xu, Shenglong; Lou, Hongfei; Zhang, Luo] Beijing Inst Otorhinolaryngol, Beijing Lab Allerg Dis, Beijing, Peoples R China.
   [Lou, Hongfei; Zhang, Luo] Chinese Acad Med Sci, Res Unit Diag & Treatment Chron Nasal Dis, Beijing, Peoples R China.
   [Zhang, Luo] Capital Med Univ, Beijing TongRen Hosp, Dept Allergy, Beijing, Peoples R China.
C3 Capital Medical University; Chinese Academy of Medical Sciences - Peking
   Union Medical College; Capital Medical University
RP Lou, HF; Zhang, L (corresponding author), Capital Med Univ, Dept Otolaryngol Head & Neck Surg, Beijing TongRen Hosp, 1 nDongJiaoMinXiang, Beijing 100730, Peoples R China.
EM louhongfei@yahoo.com; dr.luozhang@139.com
RI chicki, ziki/JUU-8578-2023
FU National Natural Science Foundation of China [81970850, 81870698,
   82025010]; CAMS Innovation Fund for Medical Sciences [2019-I2M-5-022,
   2021-I2M-CT-B-098]; National Key R&D Program of China [2018YFC0116800];
   Program for Changjiang Scholars and Innovative Research Team [IRT13082];
   Beijing Municipal Science and Technology Project [Z181100001618002];
   Beijing Municipal Administration of Hospitals' Dengfeng Plan
   [DFL20190202]; Beijing DongCheng District Distinguished Talent Project
   [2020-dchrcpyzz-31]
FX This work was supported by grants from the National Natural Science
   Foundation of China (81970850, 81870698, and 82025010), CAMS Innovation
   Fund for Medical Sciences (2019-I2M-5-022, 2021-I2M-C&T-B-098), National
   Key R&D Program of China (2018YFC0116800), the Program for Changjiang
   Scholars and Innovative Research Team (IRT13082), Beijing Municipal
   Science and Technology Project (Z181100001618002), Beijing Municipal
   Administration of Hospitals' Dengfeng Plan (DFL20190202), and Beijing
   DongCheng District Distinguished Talent Project (2020-dchrcpyzz-31).
NR 34
TC 54
Z9 59
U1 3
U2 10
PU ELSEVIER
PI AMSTERDAM
PA RADARWEG 29, 1043 NX AMSTERDAM, NETHERLANDS
SN 2213-2198
EI 2213-2201
J9 J ALLER CL IMM-PRACT
JI J. Allergy Clin. Immunol.-Pract.
PD JUL
PY 2022
VL 10
IS 7
BP 1876
EP +
DI 10.1016/j.jaip.2022.02.034
EA JUL 2022
PG 18
WC Allergy; Immunology
WE Science Citation Index Expanded (SCI-EXPANDED)
SC Allergy; Immunology
GA 5X5KI
UT WOS:000878638000022
PM 35272073
DA 2025-03-20
ER

PT J
AU Barroso, B
   Valverde-Monge, M
   Betancor, D
   Gómez-López, A
   Villalobos-Vildas, C
   González-Cano, B
   Sastre, J
AF Barroso, B.
   Valverde-Monge, M.
   Betancor, D.
   Gomez-Lopez, A.
   Villalobos-Vildas, C.
   Gonzalez-Cano, B.
   Sastre, J.
TI Improvement in Smell Using Monoclonal Antibodies Among Patients With
   Chronic Rhinosinusitis With Nasal Polyps: A Systematic Review
SO JOURNAL OF INVESTIGATIONAL ALLERGOLOGY AND CLINICAL IMMUNOLOGY
LA English
DT Review
DE Smell; Chronic rhinosinusitis with nasal polyps (CRSwNP); Dupilumab;
   Omalizumab; Mepolizumab; Benralizumab; Monoclonal antibodies
ID IDENTIFICATION TEST; EFFICACY; MEPOLIZUMAB; OMALIZUMAB; ASTHMA;
   PREVALENCE; UNIVERSITY; BIOLOGICS; SAFETY; BURDEN
AB Background: Impairment of smell is more commonly related to chronic rhinosinusitis with nasal polyps (CRSwNP) than without, especially when asthma and/or NSAID-exacerbated respiratory disease and type 2 inflammation are also present. Therapeutic options include intranasal and systemic corticosteroids, surgery, and, more recently, biological therapy. We summarize current knowledge on the effect of biologics on olfaction in patients with CRSwNP.Methods: We performed a systematic search of the PubMed and Cochrane databases from January 2001 to June 2022. The inclusion criteria were as follows: adult patients with CRS treated with dupilumab, omalizumab, mepolizumab, benralizumab, or reslizumab; and studies published in English reporting outcomes for sense of smell based on psychophysical and/or subjective tools. We excluded reports that did not assess CRSwNP, loss of smell evaluated with a method other than those accepted in the inclusion criteria, review articles, and expert opinions. No funding was received.Results: Dupilumab has demonstrated rapid and sustained long-term improvement in smell in clinical trials and in real life. Omalizumab improves smell at 24 weeks. This improvement is maintained in the long-term, although it is not clinically relevant. Mepolizumab and benralizumab improved smell in the long term based on a subjective scale. No studies examining the improvement in smell in patients with CRSwNP treated with reslizumab were found. Indirect comparisons by meta-analysis consistently conclude that dupilumab is the most effective biologic for improving impaired sense of smell.Conclusion: Dupilumab seems to be more efficacious for improving the sense of smell than omalizumab, mepolizumab, and benralizumab.
C1 [Barroso, B.; Valverde-Monge, M.; Betancor, D.; Gomez-Lopez, A.; Villalobos-Vildas, C.; Gonzalez-Cano, B.; Sastre, J.] Hosp Univ Fdn Jimenez Diaz, Allergy Dept, Ave Reyes Catolicos 2, Madrid 28040, Spain.
   [Barroso, B.; Valverde-Monge, M.; Betancor, D.; Sastre, J.] CIBER Enfermedades Resp CIBERES, Madrid, Spain.
C3 CIBER - Centro de Investigacion Biomedica en Red; CIBERES
RP Betancor, D (corresponding author), Hosp Univ Fdn Jimenez Diaz, Allergy Dept, Ave Reyes Catolicos 2, Madrid 28040, Spain.
EM diana.betancor@quironsalud.es
RI Betancor, Diana/JJE-8565-2023
OI Betancor, Diana/0000-0003-2765-3581
NR 54
TC 8
Z9 9
U1 1
U2 2
PU ESMON PUBLICIDAD S A, DEPT ALLERGY & CLIN IMMUNOL, CLIN UNIV NAVARRA
PI BARCELONA
PA PAMPLONA, CALLE BALMES 209, 3 2, BARCELONA, 08006, SPAIN
SN 1018-9068
EI 1698-0808
J9 J INVEST ALLERG CLIN
JI J. Invest. Allergol. Clin. Immunol.
PY 2023
VL 33
IS 6
BP 419
EP 430
DI 10.18176/jiaci.0939
PG 12
WC Allergy; Immunology
WE Science Citation Index Expanded (SCI-EXPANDED)
SC Allergy; Immunology
GA CQ3R4
UT WOS:001126675500004
PM 37669083
OA gold
DA 2025-03-20
ER

PT J
AU Miglani, A
   Soler, ZM
   Smith, TL
   Mace, JC
   Schlosser, RJ
AF Miglani, Amar
   Soler, Zachary M.
   Smith, Timothy L.
   Mace, Jess C.
   Schlosser, Rodney J.
TI A comparative analysis of endoscopic sinus surgery versus biologics for
   treatment of chronic rhinosinusitis with nasal polyposis
SO INTERNATIONAL FORUM OF ALLERGY & RHINOLOGY
LA English
DT Article
DE chronic disease; chronic rhinosinusitis; endoscopic sinus surgery;
   eosinophilic rhinitis; nasal polyposis; outcome assessment (health
   care); quality of life; sinusitis
ID CLINICALLY IMPORTANT DIFFERENCE; PRACTICE GUIDELINE; IDENTIFICATION;
   EPIDEMIOLOGY; METAANALYSIS; EFFICACY; OUTCOMES
AB Background Comparative effectiveness research between endoscopic sinus surgery (ESS) and biologic therapy for severe chronic rhinosinusitis with nasal polyposis (CRSwNP) is a nascent field as new therapeutic modalities become clinically available. Methods A prospective, multicenter cohort of CRSwNP patients, undergoing ESS between 2011 and 2019, were compared to phase-3 biologic trial data. Patients undergoing ESS received baseline nasal endoscopy quantified via Lund-Kennedy (LK) grading. Patients meeting inclusion criteria, modified from Dupilumab-LIBERTY-NP-24&52, omalizumab-POLYP-1&2, and Mepolizumab-SYNAPSE clinical trials, were included in this study. Baseline characteristics and outcome measures were compared between these cohorts at 24 weeks and 52 weeks, when possible. Results A total of 111 CRSwNP patients met modified inclusion criteria. There were no statistically significant differences in baseline age, sex, asthma status, aspirin-exacerbated respiratory disease status, smell identification, LK-polyp score, and Lund-Mackay computed tomography (CT) scores between ESS and biologic groups. At 24 weeks, ESS demonstrated significantly greater improvements in 22-item Sino-Nasal Outcome Test (SNOT-22) compared to one (of two) dupilumab trials (p < 0.05) and both omalizumab trials (p < 0.001). ESS associated with significantly lower nasal polyp scores (NPS) compared to dupilumab (p < 0.001) and omalizumab (p < 0.001), despite comparable improvements in smell identification (p > 0.05). At 52 weeks, ESS resulted in statistically similar improvement in SNOT-22 scores compared to dupilumab (p = 0.21), but NPS remained significantly lower in the ESS group compared to dupilumab (p < 0.001) and mepolizumab (p < 0.001). Conclusion At 24 weeks and 52 weeks, ESS offers comparable SNOT-22 improvements compared to dupilumab. ESS and dupilumab offer comparable improvement in smell identification at 24 weeks. Compared to omalizumab, ESS offers superior SNOT-22 improvements. ESS offers significantly greater reductions in polyp size compared to omalizumab, dupilumab, and mepolizumab therapies.
C1 [Miglani, Amar; Soler, Zachary M.; Schlosser, Rodney J.] Med Univ South Carolina, Dept Otolaryngol Mead & Neck Surg, Charleston, SC 29425 USA.
   [Smith, Timothy L.; Mace, Jess C.] Oregon Hlth & Sci Univ, Dept Otolaryngol Head & Neck Surg, Portland, OR 97201 USA.
   [Schlosser, Rodney J.] Ralph H Johnson VA Med Ctr, Dept Surg, Charleston, SC USA.
C3 Medical University of South Carolina; Oregon Health & Science
   University; US Department of Veterans Affairs; Veterans Health
   Administration (VHA); Ralph H Johnson VA Medical Center
RP Miglani, A (corresponding author), Med Univ South Carolina, Dept Otolaryngol Mead & Neck Surg, Charleston, SC 29425 USA.; Miglani, A (corresponding author), Mayo Clin Arizona, Dept Otolaryngol, 5777 East Mayo Blvd, Phoenix, AZ 85054 USA.
EM miglani.amar@mayo.edu
FU National Institute on Deafness and Other Communication Disorders (NIDCD)
   [R01-DC005805]
FX Timothy L. Smith, Zachary M. Soler, Jess C. Mace, and Rodney J.
   Schlosser were supported by a grant for this investigation from a grant
   from the National Institute on Deafness and Other Communication
   Disorders (NIDCD; R01-DC005805). This funding organization did not
   contribute to the design or conduct of this study; preparation, review,
   approval or decision to submit this manuscript for publication.
NR 36
TC 36
Z9 36
U1 2
U2 8
PU WILEY
PI HOBOKEN
PA 111 RIVER ST, HOBOKEN 07030-5774, NJ USA
SN 2042-6976
EI 2042-6984
J9 INT FORUM ALLERGY RH
JI Int. Forum Allergy Rhinol.
PD FEB
PY 2023
VL 13
IS 2
BP 116
EP 128
DI 10.1002/alr.23059
EA SEP 2022
PG 13
WC Otorhinolaryngology
WE Science Citation Index Expanded (SCI-EXPANDED)
SC Otorhinolaryngology
GA 8I8TP
UT WOS:000850316800001
PM 35980852
OA Green Accepted
DA 2025-03-20
ER

PT J
AU Förster-Ruhrmann, U
   Stergioudi, D
   Szczepek, AJ
   Fluhr, JW
   Zuberbier, T
   Olze, H
   Bergmann, KC
AF Foerster-Ruhrmann, Ulrike
   Stergioudi, Dafni
   Szczepek, Agnieszka J.
   Fluhr, Joachim W.
   Zuberbier, Torsten
   Olze, Heidi
   Bergmann, Karl-Christian
TI A real-life comparison of pulmonary and nasal outcomes in patients with
   severe asthma and nasal polyposis treated with T2-biologics
SO WORLD ALLERGY ORGANIZATION JOURNAL
LA English
DT Article
DE Biologics; Severe asthma; Nasal polyps; T2 inflammation
ID SEVERE EOSINOPHILIC ASTHMA; CHRONIC RHINOSINUSITIS; DOUBLE-BLIND;
   OMALIZUMAB; BENRALIZUMAB; MEPOLIZUMAB; DISEASE; MULTICENTER; BIOLOGICS;
   DUPILUMAB
AB Background: Severe asthma (SA) with comorbid chronic rhinosinusitis with nasal polyps (CRSwNP) is frequently associated with type 2 (T2) inflammatory endotype. Consequently, therapeutic targets are T2 biologics. The present retrospective study aimed to analyze and compare the clinical efficacy of mepolizumab, benralizumab, omalizumab, and dupilumab in pa-tients with SA and comorbid CRSwNP.Methods: 115 adult patients with SA and CRSwNP receiving 1 of the 4 biologics (mepolizumab n = 31; benralizumab n = 27; dupilumab n = 27; omalizumab n = 30) were included in the retrospective open monocentric study. Pulmonary and rhinological parameters were evaluated by Asthma Control Test (ACT), FEV1%, GINA-severity grade, rhinological questionnaires (CRS VAS -scores and sinonasal QoL RSOM-31) before and after 4-6 months of therapy.Results: After 4-6 months of therapy, the Asthma Control Test and FEV1% significantly improved in all biologics groups (p < 0.01). GINA-score significantly improved in the omalizumab group only (p < 0.01). Overall, most nasal scores measured by VAS, total and nasal RSOM-31 subscores improved in all treatment groups (p < 0.05). Interestingly, the most significant differences in pre/ post scores were observed in the patients receiving dupilumab, with the most notable improve-ment for all nasal symptoms, RSOM-31 total score, and RSOM-31 nasal subscore. There were no significant changes in the VAS scores loss of smell in the benralizumab group and postnasal drip in the mepolizumab group.Conclusion: T2-targeting biologics effectively treat asthma in patients with severe asthma and comorbid CRSwNP. However, the efficacy of T2 biologics differs regarding the outcome in CRSwNP.
C1 [Foerster-Ruhrmann, Ulrike; Stergioudi, Dafni; Olze, Heidi] Charite Univ Med Berlin, Dept Otorhinolaryngol, Campus Virchow Klinikum, Augustenburger Pl 1, D-13353 Berlin, Germany.
   [Foerster-Ruhrmann, Ulrike; Stergioudi, Dafni; Szczepek, Agnieszka J.; Olze, Heidi] Charite Univ Med Berlin, Campus Mitte, Dept Otorhinolaryngol, Charite Pl 1, D-10117 Berlin, Germany.
   [Fluhr, Joachim W.; Zuberbier, Torsten; Bergmann, Karl-Christian] Charite Univ Med Berlin, Inst Allergol, Hindenburgdamm 30, D-12203 Berlin, Germany.
   [Fluhr, Joachim W.; Zuberbier, Torsten; Bergmann, Karl-Christian] Fraunhofer ITMP, Immunol & Allergol IA, Hindenburgdamm 30, D-12203 Berlin, Germany.
C3 Berlin Institute of Health; Free University of Berlin; Humboldt
   University of Berlin; Charite Universitatsmedizin Berlin; Berlin
   Institute of Health; Free University of Berlin; Humboldt University of
   Berlin; Charite Universitatsmedizin Berlin; Berlin Institute of Health;
   Free University of Berlin; Humboldt University of Berlin; Charite
   Universitatsmedizin Berlin
RP Förster-Ruhrmann, U (corresponding author), Charite Univ Med Berlin, Campus Mitte, Dept Otorhinolaryngol, Charite Pl 1, D-10117 Berlin, Germany.
EM ulrike.foerster@charite.de
RI Zuberbier, Torsten/AFM-9173-2022; Szczepek, Agnieszka/C-1434-2019
OI Bergmann, Karl-Christian/0000-0002-0306-9922; Olze,
   Heidi/0000-0001-9987-6392; Fluhr, Joachim/0000-0003-3610-0698; Szczepek,
   Agnieszka/0000-0002-9292-6606
NR 48
TC 25
Z9 25
U1 0
U2 2
PU ELSEVIER
PI AMSTERDAM
PA RADARWEG 29, 1043 NX AMSTERDAM, NETHERLANDS
SN 1939-4551
J9 WORLD ALLERGY ORGAN
JI World Allergy Organ. J.
PD FEB
PY 2023
VL 16
IS 2
AR 100746
DI 10.1016/j.waojou.2023.100746
EA FEB 2023
PG 12
WC Allergy; Immunology
WE Science Citation Index Expanded (SCI-EXPANDED)
SC Allergy; Immunology
GA 9L6VZ
UT WOS:000941687200001
PM 36852411
OA Green Published
DA 2025-03-20
ER

PT J
AU Nakamura, Y
   Kikumoto, N
   Takeuchi, H
   Kimura, T
   Nakamori, M
   Fujiwara, K
AF Nakamura, Yosuke
   Kikumoto, Naoki
   Takeuchi, Hiromi
   Kimura, Toru
   Nakamori, Motoki
   Fujiwara, Kazunori
TI Combination Biologic Therapy with Mepolizumab and Dupilumab for Severe
   Eosinophilic Granulomatosis with Polyangiitis and Chronic Rhinosinusitis
   with Nasal Polyp
SO YONAGO ACTA MEDICA
LA English
DT Article
DE asthma; biologic therapy; combination therapy; eosinophilic
   granulomatosis with polyangiitis; rhinosinusitis
ID ASTHMA
AB We report the case of a 55 -year -old female with eosinophilic granulomatosis with polyangiitis and chronic rhinosinusitis with nasal polyp. Rhinosinusitis recurred 6 months after full -house endoscopic sinus surgery. Although conventional treatment with azathioprine and mepolizumab with steroids was given, it was difficult to simultaneously control both rhinosinusitis and eosinophilic granulomatosis with polyangiitis. Clinical examinations showed polyps in the olfactory cleft, and the patient's anosmia gradually became persistent. Even after administering mepolizumab for a certain period of time, symptoms did not improve, but when the biologic agent was switched to dupilumab, an improvement in recalcitrant chronic rhinosinusitis with nasal polyp was observed. While dupilumab was administered intermittently for refractory chronic rhinosinusitis with nasal polyp, the rhinosinusitis improved and symptoms such as worsening of eosinophilic granulomatosis with polyangiitis paresthesia were observed. Both symptoms gradually subsided 19 months after starting intermittent administration, leading to the discontinuation of dupilumab administration. Rhinosinusitis in the setting of eosinophilic granulomatosis with polyangiitis may be refractory in some cases, and this case provides findings demonstrating the strong effect of dupilumab on eosinophilic inflammation.
C1 [Nakamura, Yosuke; Kimura, Toru; Nakamori, Motoki; Fujiwara, Kazunori] Tottori Univ, Fac Med, Sch Med, Dept Sensory & Motor Organs,Div Otolaryngol Head &, Yonago 6838504, Japan.
   [Kikumoto, Naoki] Tottori Seikyo Hosp, Div Resp Med, Tottori 6800833, Japan.
   [Takeuchi, Hiromi] Tottori Red Cross Hosp, Div Otolaryngol, Tottori 6800017, Japan.
   [Nakamura, Yosuke] Matsue Red Cross Hosp, Div Otolaryngol Head & Neck Surg, Matsue 6908506, Japan.
C3 Tottori University
RP Nakamura, Y (corresponding author), Matsue Red Cross Hosp, Div Otolaryngol Head & Neck Surg, Matsue 6908506, Japan.
EM yosuken77@gmail.com
NR 27
TC 2
Z9 2
U1 1
U2 1
PU TOTTORI UNIV MEDICAL PRESS
PI YONAGO
PA 86 NISHI-CHO, YONAGO, TOTTORI-KEN 683-8503, JAPAN
SN 0513-5710
EI 1346-8049
J9 YONAGO ACTA MED
JI Yonago Acta Med.
PD MAY
PY 2024
VL 67
IS 2
BP 157
EP 162
DI 10.33160/yam.2024.05.005
PG 6
WC Medicine, Research & Experimental
WE Science Citation Index Expanded (SCI-EXPANDED)
SC Research & Experimental Medicine
GA SV5A9
UT WOS:001237225300008
PM 38803595
OA gold, Green Published
DA 2025-03-20
ER

PT J
AU Okano, M
   Kanai, K
   Oka, A
AF Okano, Mitsuhiro
   Kanai, Kengo
   Oka, Aiko
TI Pathogenesis-based application of biologics for chronic rhinosinusitis:
   Current and future perspectives
SO AURIS NASUS LARYNX
LA English
DT Article
DE Biologics; Chronic rhinosinusitis; Endotype; Inflammation; Nasal polyps
ID QUALITY-OF-LIFE; EOSINOPHILIC CHRONIC RHINOSINUSITIS; INNATE
   LYMPHOID-CELLS; NASAL POLYPS; TREATMENT SATISFACTION;
   CELLULAR-RESPONSES; SEVERE ASTHMA; RECEPTOR; HEALTH; INFLAMMATION
AB Chronic rhinosinusitis (CRS) is heterogeneous and contains diverse pathogenesis including type 1, type 2, and/or type 3 inflammation. For severe type 2 CRS especially CRS with nasal polyps (CRSwNP), biologics that target inflammatory molecules have recently been applied along with further changes in the treatment algorithm for CRS. Currently, a completed phase 3 clinical trial for biologics for severe CRSwNP with inadequate response to surgery and/or intranasal corticosteroids, including omalizumab (anti-IgE), mepolizumab (anti-IL-5), benralizumab (anti-IL-5R alpha), and dupilumab (anti-IL-4R alpha), have all shown efficacy. Similar phase 3 clinical trials for tezepelumab (anti-TSLP) and etokimab (anti-IL-33) are now underway and completed, respectively. Further studies need to evaluate how to optimally and cost-effectively use biologics for CRS and determine if any biomarkers are indicative of which biologics should be administered. A definition of complete and/or clinical remission of CRS is also needed to determine when to reduce or discontinue biologics. In addition, more precise basic research on CRS, such as endotyping and genotyping, will need to be undertaken in order to determine novel targets for biologics.
C1 [Okano, Mitsuhiro; Kanai, Kengo; Oka, Aiko] Int Univ, Dept Otorhinolaryngol, Sch Med, Narita, Japan.
C3 International University of Health & Welfare
RP Okano, M (corresponding author), Int Univ, Dept Otorhinolaryngol, Sch Med, Narita, Japan.
EM mokano@iuhw.ac.jp
OI Oka, Aiko/0000-0002-3648-2879
FU Health and Labor Science Research Grant [21FC1013]; Grants-in-Aid for
   Scientific Research [23K15870] Funding Source: KAKEN
FX The authors would like to thank Manami Kamitomai and Hiroshi Kitamura
   for their helpful discussion. This work was supported in part by a
   Health and Labor Science Research Grant (21FC1013) .
NR 109
TC 3
Z9 3
U1 0
U2 4
PU ELSEVIER SCI LTD
PI London
PA 125 London Wall, London, ENGLAND
SN 0385-8146
EI 1879-1476
J9 AURIS NASUS LARYNX
JI Auris Nasus Larynx
PD APR
PY 2024
VL 51
IS 2
BP 371
EP 378
DI 10.1016/j.anl.2023.08.005
EA JAN 2024
PG 8
WC Otorhinolaryngology
WE Science Citation Index Expanded (SCI-EXPANDED)
SC Otorhinolaryngology
GA IF8X9
UT WOS:001165017500001
PM 37743131
DA 2025-03-20
ER

PT J
AU Rahavi-Ezabadi, S
   Zhou, S
   Lee, SE
   Ference, E
   Magit, A
   Leuin, S
   Mohamed, K
   Rezaei, N
   Patel, VA
AF Rahavi-Ezabadi, Sara
   Zhou, Sheng
   Lee, Stella E.
   Ference, Elisabeth
   Magit, Anthony
   Leuin, Shelby
   Mohamed, Kawthar
   Rezaei, Nima
   Patel, Vijay A.
TI Biologic Therapy in Pediatric Chronic Rhinosinusitis: A Systematic
   Review
SO OTOLARYNGOLOGY-HEAD AND NECK SURGERY
LA English
DT Review
DE biologics children; chronic rhinosinusitis; mAb; nasal polyps;
   pediatric; rhinosinusitis
ID ANTI-IL-5 TREATMENT; NASAL POLYPOSIS; ASTHMA; OMALIZUMAB; EFFICACY;
   CHILDREN; SAFETY; SINUS; IL-5
AB Objective: Provide clinicians with current evidence for biologic therapy in children with chronic rhinosinusitis with nasal polyposis (CRSwNP). Data Sources: PubMed, MEDLINE, Cochrane, and clinical trial registries. Review Methods: Key search terms related to biologic therapy in pediatric CRSwNP were identified via a structured query of current medical literature and clinical trial databases. Conclusions: There is a dearth of active clinical trials and research studies for biologics targeting pediatric CRSwNP. There is an ongoing compassionate-use clinical trial involving Dupilumab for children with nasal polyps as well as only 1 published work specifically focused on Dupilumab for pediatric CRSwNP in the setting of aspirin-exacerbated respiratory disease. Implications for Practice: For children with atopic dermatitis, asthma, and chronic idiopathic urticaria, biologic therapies such as Omalizumab, Dupilumab, and Mepolizumab have gained Food and Drug Administration approval. The role of biologic therapy in pediatric CRSwNP demonstrates significant promise in the comprehensive management of the unified airway. Additional Phase III trials are necessary to broaden clinical indications for children with comorbid conditions and complex sinonasal disease.
C1 [Rahavi-Ezabadi, Sara] Univ Tehran Med Sci, Otorhinolaryngol Res Ctr, Childrens Med Ctr, Dept Otorhinolaryngol Head & Neck Surg, Tehran, Iran.
   [Zhou, Sheng] USC, Caruso Dept Otolaryngol Head & Neck Surg, Los Angeles, CA USA.
   [Lee, Stella E.] Harvard Med Sch, Brigham & Womens Hosp, Div Otolaryngol Head & Neck Surg, Boston, MA USA.
   [Ference, Elisabeth] Facey Med Grp, Dept Otolaryngol, Los Angeles, CA USA.
   [Magit, Anthony; Leuin, Shelby; Patel, Vijay A.] Univ Calif San Diego, Dept Otolaryngol Head & Neck Surg, La Jolla, CA USA.
   [Magit, Anthony; Leuin, Shelby; Patel, Vijay A.] Rady Childrens Hosp San Diego, Div Pediat Otolaryngol, San Diego, CA USA.
   [Mohamed, Kawthar] Univ Tehran Med Sci, Sch Med, Tehran, Iran.
   [Mohamed, Kawthar] Universal Sci Educ & Res Network USERN, Network Empir Gustatory & Olfactory Aesthet NEGOA, Tehran, Iran.
   [Rezaei, Nima] Univ Tehran Med Sci, Res Ctr Immunodeficiencies, Childrens Med Ctr, Tehran, Iran.
   [Rezaei, Nima] Universal Sci Educ & Res Network USERN, Network Immun Infect Malignancy & Autoimmun NIIMA, Tehran, Iran.
   [Patel, Vijay A.] Univ Calif San Diego, Rady Childrens Hosp, Dept Otolaryngol Head & Neck Surg, Rhinol & Cranial Base Surg,Complex Pediat Otolaryn, La Jolla, CA 92093 USA.
C3 Tehran University of Medical Sciences; University of Southern
   California; Harvard University; Harvard Medical School; Harvard
   University Medical Affiliates; Brigham & Women's Hospital; University of
   California System; University of California San Diego; Rady Childrens
   Hospital San Diego; Tehran University of Medical Sciences; Universal
   Scientific Education & Research Network (USERN); Tehran University of
   Medical Sciences; Universal Scientific Education & Research Network
   (USERN); Rady Childrens Hospital San Diego; University of California
   System; University of California San Diego
RP Patel, VA (corresponding author), Univ Calif San Diego, Rady Childrens Hosp, Dept Otolaryngol Head & Neck Surg, Rhinol & Cranial Base Surg,Complex Pediat Otolaryn, La Jolla, CA 92093 USA.
EM vpatel2@rchsd.org
RI Rezaei, Nima/B-4245-2008; Rahavi-Ezabadi, Sara/AAU-2774-2021
OI Zhou, Sheng/0000-0003-3578-7926; Patel, Vijay/0000-0002-8145-1721
NR 63
TC 0
Z9 0
U1 3
U2 5
PU WILEY
PI HOBOKEN
PA 111 RIVER ST, HOBOKEN 07030-5774, NJ USA
SN 0194-5998
EI 1097-6817
J9 OTOLARYNG HEAD NECK
JI Otolaryngol. Head Neck Surg.
PD JUL
PY 2024
VL 171
IS 1
BP 35
EP 44
DI 10.1002/ohn.717
EA MAR 2024
PG 10
WC Otorhinolaryngology; Surgery
WE Science Citation Index Expanded (SCI-EXPANDED)
SC Otorhinolaryngology; Surgery
GA WQ0Y6
UT WOS:001185447100001
PM 38488239
DA 2025-03-20
ER

PT J
AU Hong, HY
   Chen, TY
   Yang, QT
   Sun, YQ
   Chen, FH
   Lou, HF
   Wang, HT
   Yu, RL
   An, YF
   Liu, F
   Wang, TS
   Lu, MP
   Qiu, QH
   Wang, XD
   Chen, JJ
   Meng, CD
   Xie, ZH
   Meng, J
   Zeng, M
   Xu, CL
   Wang, Y
   Yang, YC
   Zhang, WT
   Tang, J
   Yang, YL
   Xu, R
   Yu, GD
   Shi, ZH
   Wei, X
   Ye, HP
   Sun, YN
   Yu, SQ
   Zhang, TH
   Yong, J
   Hang, W
   Xu, YT
   Xu, Y
   Tan, GL
   Sun, N
   Yang, G
   Li, YJ
   Ye, J
   Zuo, KJ
   Zhang, LQ
   Wang, XY
   Yang, AN
   Xu, YX
   Liao, W
   Fan, YP
   Li, HB
AF Hong, Hai-yu
   Chen, Teng-yu
   Yang, Qin-tai
   Sun, Yue-qi
   Chen, Feng-hong
   Lou, Hong-fei
   Wang, Hong-tian
   Yu, Rui-li
   An, Yun-fang
   Liu, Feng
   Wang, Tian-sheng
   Lu, Mei-ping
   Qiu, Qian-hui
   Wang, Xiang-dong
   Chen, Jian-jun
   Meng, Cui-da
   Xie, Zhi-hai
   Meng, Juan
   Zeng, Ming
   Xu, Cheng-li
   Wang, Ying
   Yang, Yu-cheng
   Zhang, Wei-tian
   Tang, Jun
   Yang, Yan-li
   Xu, Rui
   Yu, Guo-dong
   Shi, Zhao-hui
   Wei, Xin
   Ye, Hui-ping
   Sun, Ya-nan
   Yu, Shao-qing
   Zhang, Tian-hong
   Yong, Jun
   Hang, Wei
   Xu, Yuan-teng
   Xu, Yu
   Tan, Guo-lin
   Sun, Na
   Yang, Gui
   Li, You-jin
   Ye, Jing
   Zuo, Ke-jun
   Zhang, Li-qiang
   Wang, Xue-yan
   Yang, An-ni
   Xu, Ying-xiang
   Liao, Wei
   Fan, Yun-ping
   Li, Hua-bin
TI Chinese Expert Consensus on the Use of Biologics in Patients with
   Chronic Rhinosinusitis (2022, Zhuhai)
SO ORL-JOURNAL FOR OTO-RHINO-LARYNGOLOGY HEAD AND NECK SURGERY
LA English
DT Review
DE Rhinosinusitis; Dupilumab; Omalizumab; Mepolizumab; Biologics
ID QUALITY-OF-LIFE; NASAL POLYPOSIS; QUESTIONNAIRE; MEPOLIZUMAB;
   OMALIZUMAB; EFFICACY; SURGERY; SAFETY; ASTHMA; SMELL
AB Background: Chronic rhinosinusitis (CRS) is a common inflammatory disease in otolaryngology, mainly manifested as nasal congestion, nasal discharge, facial pain/pressure, and smell disorder. CRS with nasal polyps (CRSwNP), an important phenotype of CRS, has a high recurrence rate even after receiving corticosteroids and/or functional endoscopic sinus surgery. In recent years, clinicians have focused on the application of biological agents in CRSwNP. However, it has not reached a consensus on the timing and selection of biologics for the treatment of CRS so far. Summary: We reviewed the previous studies of biologics in CRS and summarized the indications, contraindications, efficacy assessment, prognosis, and adverse effects of biologics. Also, we evaluated the treatment response and adverse reactions of dupilumab, omalizumab, and mepolizumab in the management of CRS and made recommendations. Key Messages: Dupilumab, omalizumab, and mepolizumab have been approved for the treatment of CRSwNP by the US Food and Drug Administration. Type 2 and eosinophilic inflammation, need for systemic steroids or contraindication to systemic steroids, significantly impaired quality of life, anosmia, and comorbid asthma are required for the use of biologics. Based on current evidence, dupilumab has the prominent advantage in improving quality of life and reducing the risk of comorbid asthma in CRSwNP among the approved monoclonal antibodies. Most patients tolerate biological agents well in general with few major or severe adverse effects. Biologics have provided more options for severe uncontrolled CRSwNP patients or patients who refuse to have surgery. In the future, more novel biologics will be assessed in high-quality clinical trials and applied clinically.
C1 [Hong, Hai-yu; Chen, Teng-yu; Yang, An-ni; Xu, Ying-xiang; Liao, Wei] Sun Yat Sen Univ, Affiliated Hosp 5, Allergy Ctr, Dept Otolaryngol, Zhuhai, Peoples R China.
   [Yang, Qin-tai] Sun Yat Sen Univ, Affiliated Hosp 3, Dept Otolaryngol Head & Neck Surg, Guangzhou, Peoples R China.
   [Yang, Qin-tai] Sun Yat Sen Univ, Affiliated Hosp 3, Dept Allergy, Guangzhou, Peoples R China.
   [Sun, Yue-qi; Fan, Yun-ping] Sun Yat Sen Univ, Affiliated Hosp 7, Dept Otolaryngol, Shenzhen, Peoples R China.
   [Chen, Feng-hong; Xu, Rui; Zuo, Ke-jun] Sun Yat Sen Univ, Affiliated Hosp 1, Dept Otolaryngol, Guangzhou, Peoples R China.
   [Lou, Hong-fei; Li, Hua-bin] Fudan Univ, Eye & ENT Hosp, Dept Otolaryngol, Shanghai, Peoples R China.
   [Wang, Hong-tian; Yu, Rui-li; Wang, Xue-yan] Capital Med Univ, Beijing Shijitan Hosp, Dept Allergy, Beijing, Peoples R China.
   [Wang, Hong-tian; Yu, Rui-li; Wang, Xue-yan] Capital Med Univ, Beijing Shijitan Hosp, Ctr Allergy, Beijing, Peoples R China.
   [An, Yun-fang] Shanxi Med Univ, Hosp 2, Dept Otolaryngol, Taiyuan, Peoples R China.
   [Liu, Feng; Meng, Juan] Sichuan Univ, West China Hosp, Dept Otolaryngol Head & Neck Surg, Chengdu, Peoples R China.
   [Wang, Tian-sheng; Tan, Guo-lin] Cent South Univ, Xiangya Hosp 3, Dept Otolaryngol Head & Neck Surg, Changsha, Peoples R China.
   [Lu, Mei-ping] Nanjing Med Univ, Affiliated Hosp 1, Dept Otolaryngol, Nanjing, Peoples R China.
   [Qiu, Qian-hui] Guangdong Prov Peoples Hosp, Dept Otolaryngol Head & Neck Surg, Guangzhou, Peoples R China.
   [Wang, Xiang-dong] Capital Med Univ, Dept Otolaryngol Head & Neck Surg, Beijing Tongren Hosp, Beijing, Peoples R China.
   [Chen, Jian-jun] Huazhong Univ Sci & Technol, Union Hosp, Tongji Med Coll, Dept Otolaryngol, Wuhan, Peoples R China.
   [Meng, Cui-da] Jilin Univ, Dept Otolaryngol Head & Neck Surg, China Japan Friendship Hosp, Changchun, Peoples R China.
   [Xie, Zhi-hai] Cent South Univ, Dept Otolaryngol Head & Neck Surg, Xiangya Hosp, Changsha, Peoples R China.
   [Zeng, Ming] Huazhong Univ Sci & Technol, Tongji Hosp, Tongji Med Coll, Dept Otolaryngol Head & Neck Surg, Wuhan, Peoples R China.
   [Xu, Cheng-li] Guangxi Med Univ, Affiliated Hosp 2, Dept Otolaryngol Head & Neck Surg, Nanning, Peoples R China.
   [Wang, Ying] Zhengzhou Univ, Hosp 1, Dept Rhinol, Zhengzhou, Peoples R China.
   [Yang, Yu-cheng] Chongqing Med Univ, Affiliated Hosp 1, Dept Otolaryngol Head & Neck Surg, Chongqing, Peoples R China.
   [Zhang, Wei-tian] Shanghai Jiao Tong Univ, Peoples Hosp 6, Dept Otolaryngol Head & Neck Surg, Shanghai, Peoples R China.
   [Tang, Jun] Sun Yat Sen Univ, Peoples Hosp 1, Dept Rhinol, Foshan, Peoples R China.
   [Yang, Yan-li] Kunming Med Univ, Affiliated Hosp 1, Dept Otolaryngol 1, Kunming, Peoples R China.
   [Yu, Guo-dong] Guizhou Med Univ, Affiliated Hosp, Dept Otolaryngol, Guiyang, Peoples R China.
   [Shi, Zhao-hui] ENT Hosp Shenzhen Longgang Dist, Dept Otolaryngol, Shenzhen, Peoples R China.
   [Wei, Xin] Hainan Peoples Hosp, Dept Otolaryngol Head & Neck Surg, Haikou, Peoples R China.
   [Ye, Hui-ping] Guizhou Prov Hosp, Dept Otolaryngol, Guiyang, Peoples R China.
   [Sun, Ya-nan] Harbin Med Univ, Affiliated Hosp 2, Dept Otolaryngol Head & Neck Surg, Harbin, Peoples R China.
   [Yu, Shao-qing] Tongji Univ, Dept Otolaryngol Head & Neck Surg, Tongji Hosp, Shanghai, Peoples R China.
   [Zhang, Tian-hong] Harbin Med Univ, Affiliated Hosp 1, Dept Otolaryngol Head & Neck Surg, Harbin, Peoples R China.
   [Yong, Jun] Xinjiang Med Univ, Affiliated Hosp 1, Dept Otolaryngol, Urumqi, Peoples R China.
   [Hang, Wei] Huanhu Hosp Tianjin City, Dept Otolaryngol Head & Neck Surg, Tianjin, Peoples R China.
   [Xu, Yuan-teng] Fujian Med Univ, Affiliated Hosp 1, Dept Otolaryngol, Fuzhou, Peoples R China.
   [Xu, Yu] Wuhan Univ, Renmin Hosp, Dept Otolaryngol Head & Neck Surg, Wuhan, Peoples R China.
   [Sun, Na] Fudan Univ, Huadong Hosp, Dept Otolaryngol, Shanghai, Peoples R China.
   [Yang, Gui] Cent Hosp Shenzhen Longgang Dist, Dept Otolaryngol, Shenzhen, Peoples R China.
   [Li, You-jin] Shanghai Jiao Tong Univ, Dept Otolaryngol, Shanghai Childrens Med Ctr, Shanghai, Peoples R China.
   [Ye, Jing] Nanchang Univ, Hosp Affiliated 1, Dept Otolaryngol Head & Neck Surg, Nanchang, Peoples R China.
   [Zhang, Li-qiang] Shandong Univ, Qilu Hosp, Dept Otolaryngol, Jinan, Peoples R China.
C3 Sun Yat Sen University; Sun Yat Sen University; Sun Yat Sen University;
   Sun Yat Sen University; Sun Yat Sen University; Fudan University;
   Capital Medical University; Capital Medical University; Shanxi Medical
   University; Sichuan University; Central South University; Nanjing
   Medical University; Guangdong Academy of Medical Sciences & Guangdong
   General Hospital; Capital Medical University; Huazhong University of
   Science & Technology; Jilin University; China-Japan Friendship Hospital;
   Central South University; Huazhong University of Science & Technology;
   Guangxi Medical University; Zhengzhou University; Chongqing Medical
   University; Shanghai Jiao Tong University; Sun Yat Sen University;
   Kunming Medical University; Guizhou Medical University; Harbin Medical
   University; Tongji University; Harbin Medical University; Xinjiang
   Medical University; Fujian Medical University; Wuhan University; Fudan
   University; Shanghai Jiao Tong University; Nanchang University; Shandong
   University
RP Hong, HY (corresponding author), Sun Yat Sen Univ, Affiliated Hosp 5, Allergy Ctr, Dept Otolaryngol, Zhuhai, Peoples R China.; Fan, YP (corresponding author), Sun Yat Sen Univ, Affiliated Hosp 7, Dept Otolaryngol, Shenzhen, Peoples R China.; Li, HB (corresponding author), Fudan Univ, Eye & ENT Hosp, Dept Otolaryngol, Shanghai, Peoples R China.
EM honghy@sysu.edu.cn; zhfanyp@163.com; noseli@163.com
RI Chen, Jianjun/F-9405-2012; Wei, Xin/ABD-2686-2021; wang,
   xiang/IVV-6713-2023; Tang, Jun/GRX-1749-2022; Zhang,
   Xueyang/HZI-0685-2023; 温, 家琦/GYV-3177-2022; Shi, Zhaohui/JDC-5227-2023;
   liu, feng/KCL-0778-2024; Zeng, Ming/GXM-4893-2022; SUN,
   YANAN/IQU-1424-2023; Li, Hua-Bin/AAY-3052-2021; Wang,
   Ling/KBA-9814-2024; Sun, Yue-qi/N-4528-2018; Yu, Shaoqing/AAF-2362-2019
OI Wang, Ling/0000-0003-0272-2974; Chen, Tengyu/0000-0002-9670-0364; Sun,
   Yue-qi/0000-0002-2382-0429; Yu, Shaoqing/0000-0003-2208-4535
FU National Natural Science Foundation of China [82071018, 81670901,
   81371074, 82260219, 82101201, 81970864, 81870706]; National Natural
   Science Foundation for Distinguished Young Scholars of China [81725004];
   Natural Science Foundation of Guangdong Province, China
   [2022A1515012617]; Zhuhai Science and Technology Planning Project
   [ZH22036201210047PWC]; Program of Shanghai Academic/Technology Research
   Leader [19XD4010000]; Major Project of Shanghai Otolaryngology Clinical
   Center [20MC920200]
FX This study was supported by the National Natural Science Foundation of
   China (Grant No. 82071018; 81670901; 81371074; 82260219; 82101201;
   81970864; 81870706), National Natural Science Foundation for
   Distinguished Young Scholars of China (Grant No. 81725004), Natural
   Science Foundation of Guangdong Province, China (Grant No.
   2022A1515012617), Zhuhai Science and Technology Planning Project (Grant
   No. ZH22036201210047PWC), Program of Shanghai Academic/Technology
   Research Leader (Grant No. 19XD4010000), and Major Project of Shanghai
   Otolaryngology Clinical Center (Grant No. 20MC920200).
NR 46
TC 3
Z9 4
U1 7
U2 23
PU KARGER
PI BASEL
PA ALLSCHWILERSTRASSE 10, CH-4009 BASEL, SWITZERLAND
SN 0301-1569
EI 1423-0275
J9 ORL J OTO-RHINO-LARY
JI ORL-J. Oto-Rhino-Laryngol. Head Neck Surg.
PD JUN
PY 2023
VL 85
IS 3
BP 128
EP 140
DI 10.1159/000529918
EA APR 2023
PG 13
WC Otorhinolaryngology
WE Science Citation Index Expanded (SCI-EXPANDED)
SC Otorhinolaryngology
GA J2OL9
UT WOS:000964170000001
PM 37019094
OA Bronze
DA 2025-03-20
ER

PT J
AU Yong, MC
   Kirubalingam, K
   Desrosiers, MY
   Kilty, SJ
   Thamboo, A
AF Yong, Michael
   Kirubalingam, Keshinisuthan
   Desrosiers, Martin Y.
   Kilty, Shaun J.
   Thamboo, Andrew
TI Cost-effectiveness analysis of biologics for the treatment of chronic
   rhinosinusitis with nasal polyps in Canada
SO ALLERGY ASTHMA AND CLINICAL IMMUNOLOGY
LA English
DT Article
DE Cost-effectiveness; Biologics; Chronic Rhinosinusitis; Nasal Polyps
ID ENDOSCOPIC SINUS SURGERY; ASTHMA; COMPLICATIONS; OMALIZUMAB; MANAGEMENT;
   SAFETY; IMPACT
AB BackgroundDupilumab, omalizumab, and mepolizumab are the three biologics currently approved for use in CRSwNP in Canada. Despite evidence of efficacy, their cost-effectiveness, which is a key factor influencing prescribing patterns, has not yet been compared to each other.MethodsA cost-effectiveness model using quality-adjusted life years (QALYs) was constructed using a Decision Tree Markov analysis. A third-party healthcare payer perspective and a 10-year time horizon was used. A willingness-to-pay (WTP) threshold of 50,000 Canadian dollars (CAD) per QALY was used to determine cost-effectiveness. Dupilumab, omalizumab, and mepolizumab were each compared to each other.ResultsOmalizumab was the most cost-effective biologic using current estimates of cost and efficacy in CRSwNP. Using omalizumab as a baseline, dupilumab had an ICER of $235,305/QALY. Mepolizumab was dominated by omalizumab and dupilumab at the current drug prices and estimates of efficacy. Sensitivity analyses determined that when increasing the WTP threshold to $150,000/QALY, dupilumab became cost-effective compared to omalizumab in 22.5% of simulation scenarios. Additionally, altering dosing frequency had a significant effect on cost-effectiveness.ConclusionWhen comparing the relative cost-effectiveness of biologics in recalcitrant CRSwNP, omalizumab currently appears to be the most cost-effective option. Future reductions in drug prices, adjustments to currently approved dosing regimens, better patient selection, and improvements in sinus surgery outcomes will challenge the current cost-effectiveness models and necessitate reassessment as treatments for CRSwNP continue to evolve.
C1 [Yong, Michael; Thamboo, Andrew] Univ British Columbia, Div Otolaryngol Head & Neck Surg, Fac Med, 1081 Burrard St, Vancouver, BC V5Z 1Y6, Canada.
   [Kirubalingam, Keshinisuthan] Queens Univ, Fac Med, Kingston, ON, Canada.
   [Desrosiers, Martin Y.] Univ Montreal, Dept Otolaryngol, Ctr Rech Ctr Hosp, Montreal, PQ, Canada.
   [Kilty, Shaun J.] Univ Ottawa, Dept Otolaryngol Head & Neck Surg, Ottawa, ON, Canada.
C3 University of British Columbia; Queens University - Canada; Universite
   de Montreal; University of Ottawa
RP Thamboo, A (corresponding author), Univ British Columbia, Div Otolaryngol Head & Neck Surg, Fac Med, 1081 Burrard St, Vancouver, BC V5Z 1Y6, Canada.
EM andrew.thamboo@gmail.com
RI Yong, Michael/GRJ-6403-2022
FU None.
FX None.
NR 46
TC 7
Z9 7
U1 1
U2 2
PU BMC
PI LONDON
PA CAMPUS, 4 CRINAN ST, LONDON N1 9XW, ENGLAND
SN 1710-1492
J9 ALLERGY ASTHMA CL IM
JI Allerg Asthma Clin. Immunol.
PD OCT 14
PY 2023
VL 19
IS 1
AR 90
DI 10.1186/s13223-023-00823-1
PG 10
WC Allergy; Immunology
WE Science Citation Index Expanded (SCI-EXPANDED)
SC Allergy; Immunology
GA U0PZ2
UT WOS:001081925200001
PM 37838713
OA gold, Green Published
DA 2025-03-20
ER

PT J
AU Anselmo-Lima, WT
   Tamashiro, E
   Romano, FR
   Miyake, MM
   Roithmann, R
   Kosugi, EM
   Nakanishi, M
   Fornazieri, MA
   Bezerra, TFP
   Mello, JF
   Lessa, MM
   Voegels, RL
   Piltcher, OB
   Sakano, E
   Valera, FCP
AF Anselmo-Lima, Wilma T.
   Tamashiro, Edwin
   Romano, Fabrizio R.
   Miyake, Marcel M.
   Roithmann, Renato
   Kosugi, Eduardo M.
   Nakanishi, Marcio
   Fornazieri, Marco A.
   Bezerra, Thiago F. P.
   Mello, Joao F.
   Lessa, Marcus M.
   Voegels, Richard L.
   Piltcher, Otavio B.
   Sakano, Eulalia
   Valera, Fabiana C. P.
TI Guideline for the use of immunobiologicals in chronic rhinosinusitis
   with nasal polyps (RSCwPN) in Brazil
SO BRAZILIAN JOURNAL OF OTORHINOLARYNGOLOGY
LA Portuguese
DT Review
DE Chronic rhinosinusitis; Immunobiologicals; Monoclonal antibody; Nasal
   polyps
ID ANTI-IGE; OMALIZUMAB; PLACEBO; ASTHMA; MEPOLIZUMAB; BIOLOGICS; SAFETY;
   PHARMACOKINETICS; INTERLEUKIN-5; TEZEPELUMAB
AB Introduction: Severe uncontrolled chronic rhinosinusitis with nasal polyps has a negative impact on an individual's quality of life. Therefore, new biologics have emerged for use in specific phenotypes of chronic rhinosinusitis, changing the paradigms of its treatment.
   Objective: To review the current status of biologic treatment indications in chronic rhinosinusitis.
   Methods: The Brazilian Academy of Rhinology brought together different specialists to suggest a course of action, considering its particularities and aspects related to the national reality.
   Results: Of particular interest for decision making will be the identification of subgroups of patients refractory to pre-existing treatment options and the construction of a strategy that improves their quality of life, with the best cost-benefit ratio.
   Conclusion: The use of biologics is a valid option for treatment in more severe cases. This strategy must be better understood and improved in the future, with more studies and greater clinical experience.
C1 [Anselmo-Lima, Wilma T.; Tamashiro, Edwin; Romano, Fabrizio R.; Miyake, Marcel M.; Valera, Fabiana C. P.] Univ Sao Paulo, Fac Med Ribeirao Preto FMRP, Ribeirao Preto, SP, Brazil.
   [Romano, Fabrizio R.; Mello, Joao F.; Voegels, Richard L.] Univ Sao Paulo, Fac Med FM, Sao Paulo, SP, Brazil.
   [Miyake, Marcel M.] Hosp Santa Casa Misericardia Sao Paulo, Sao Paulo, SP, Brazil.
   [Roithmann, Renato] Univ Luterana Brasil, Canoas, RS, Brazil.
   [Kosugi, Eduardo M.] Univ Fed Sao Paulo Unifesp, Escola Paulista Med EPM, Sao Paulo, SP, Brazil.
   [Nakanishi, Marcio] Univ Brasilia UnB, Fac Med, Brasilia, DF, Brazil.
   [Fornazieri, Marco A.] Univ Estadual Londrina UEL, Londrina, Parana, Brazil.
   [Fornazieri, Marco A.] Pontificia Univ Catolica Parana PUC PR, Curitiba, Parana, Brazil.
   [Bezerra, Thiago F. P.] Univ Fed Pernambuco UFPE, Recife, PE, Brazil.
   [Lessa, Marcus M.] Univ Fed Bahia, Fac Med, Salvador, BA, Brazil.
   [Piltcher, Otavio B.] Univ Fed Rio Grande Do Sul UFRGS, Fac Med Famed, Porto Alegre, RS, Brazil.
   [Sakano, Eulalia] Univ Estadual Campinas Unicamp, Fac Med, Sao Paulo, SP, Brazil.
C3 Universidade de Sao Paulo; Universidade de Sao Paulo; Universidade
   Luterana do Brasil; Universidade Federal de Sao Paulo (UNIFESP);
   Universidade de Brasilia; Universidade Estadual de Londrina; Pontificia
   Universidade Catolica do Parana; Universidade Federal de Pernambuco;
   Universidade Federal da Bahia; Universidade Federal do Rio Grande do
   Sul; Universidade Estadual de Campinas
RP Valera, FCP (corresponding author), Univ Sao Paulo, Fac Med Ribeirao Preto FMRP, Ribeirao Preto, SP, Brazil.
EM facpvalera@fmrp.usp.br
RI Voegels, Richard/F-3764-2012; Lessa, Marcus/AAV-8573-2021; Fornazieri,
   Marco/E-6829-2012; Miyake, Marcel/AAL-6788-2020; Romano,
   Fabrizio/J-2735-2018; Freire, Thiago/LMO-8595-2024; Valera, Fabiana
   Cardoso Pereira/D-3787-2012; Tamashiro, Edwin/C-5062-2012; Kosugi,
   Eduardo Macoto/I-5117-2012
OI Miyake, Marcel/0000-0002-8485-0496; Fornazieri,
   Marco/0000-0001-5213-2337; Roithmann, Renato/0000-0001-9073-868X; Mello
   Junior, Joao Ferreira de/0000-0002-9965-5052; Valera, Fabiana Cardoso
   Pereira/0000-0002-6605-5317; Tamashiro, Edwin/0000-0002-3153-6292;
   Kosugi, Eduardo Macoto/0000-0003-1318-0541
NR 72
TC 9
Z9 9
U1 0
U2 2
PU ASSOC BRASILEIRA OTORRINOLARINGOLOGIA & CIRURGIA CERVICOFACIAL
PI SAO PAULO
PA AV INDIANOPOLOS 740, MOEMA, SAO PAULO, SP 04062-001, BRAZIL
SN 1808-8694
EI 1808-8686
J9 BRAZ J OTORHINOLAR
JI Braz. J. Otorhinolaryngol.
PD MAY-JUN
PY 2022
VL 88
IS 3
BP 471
EP 480
DI 10.1016/j.bjorl.2021.03.003
EA JUN 2022
PG 10
WC Otorhinolaryngology
WE Science Citation Index Expanded (SCI-EXPANDED)
SC Otorhinolaryngology
GA 2C2JR
UT WOS:000810701200023
PM 33867274
OA Green Published, gold
DA 2025-03-20
ER

PT J
AU Damask, CC
   Ryan, MW
   Casale, TB
   Castro, M
   Franzese, CB
   Lee, SLE
   Levy, JM
   Lin, SY
   Lio, PA
   Peters, AT
   Platt, MP
   White, AA
AF Damask, Cecelia C.
   Ryan, Matthew W.
   Casale, Thomas B.
   Castro, Mario
   Franzese, Christine B.
   Lee, Stella E.
   Levy, Joshua M.
   Lin, Sandra Y.
   Lio, Peter A.
   Peters, Anju T.
   Platt, Michael P.
   White, Andrew A.
TI Targeted Molecular Therapies in Allergy and Rhinology
SO OTOLARYNGOLOGY-HEAD AND NECK SURGERY
LA English
DT Article
DE biologics; biologic agent; anti-IgE; anti-IL-5; anti-IL-4; anti-IL-13;
   anti-TSLP; omalizumab; mepolizumab; reslizumab; benralizumab; dupilumab;
   tezepelumab; T2 inflammation; asthma; allergic asthma; eosinophilic
   asthma; chronic rhinosinusitis with nasal polyposis; atopic dermatitis;
   chronic spontaneous urticaria; eosinophilic granulomatosis with
   polyangiitis; aspirin-exacerbated respiratory disease; eosinophilia;
   unified airway
AB Biologic agents, monoclonal antibodies that target highly-specific molecular pathways of inflammation, are becoming integrated into care pathways for multiple disorders that are relevant in otolaryngology and allergy. These conditions share common inflammatory mechanisms of so-called Type 2 inflammation with dysregulation of immunoglobulin E production and eosinophil and mast cell degranulation leading to tissue damage. Biologic agents are now available for the treatment of chronic rhinosinusitis with nasal polyps (CRSwNP), asthma, eosinophilic granulomatosis with polyangiitis (EGPA), atopic dermatitis (AD), and chronic spontaneous urticaria (CSU). This paper summarizes the diagnosis and management of these conditions and critically reviews the clinical trial data that has led to regulatory approval of biologic agents for these conditions.
C1 [Damask, Cecelia C.] Univ Cent Florida, 795 Primera Blvd,Ste 1031, Lake Mary, FL 32746 USA.
   [Ryan, Matthew W.] UT Southwestern Med Ctr, Dallas, TX USA.
   [Casale, Thomas B.] Univ S Florida, Tampa, FL 33620 USA.
   [Castro, Mario] Univ Kansas, Med Ctr, Kansas City, KS 66103 USA.
   [Franzese, Christine B.] Univ Missouri, Med Ctr, Columbia, MO USA.
   [Lee, Stella E.] Univ Pittsburgh, Pittsburgh, PA USA.
   [Levy, Joshua M.] Emory Med, Atlanta, GA USA.
   [Lin, Sandra Y.] Johns Hopkins Med, Baltimore, MD USA.
   [Lio, Peter A.; Peters, Anju T.] Northwestern Med, Chicago, IL USA.
   [Platt, Michael P.] Boston Med Ctr, Boston, MA USA.
   [White, Andrew A.] Scripps Clin, La Jolla, CA 92037 USA.
C3 State University System of Florida; University of Central Florida;
   University of Texas System; University of Texas Southwestern Medical
   Center Dallas; State University System of Florida; University of South
   Florida; University of Kansas; University of Kansas Medical Center;
   University of Missouri System; University of Missouri Columbia;
   Pennsylvania Commonwealth System of Higher Education (PCSHE); University
   of Pittsburgh; Johns Hopkins University; Johns Hopkins Medicine;
   Northwestern University; Feinberg School of Medicine; Boston Medical
   Center; Scripps Research Institute
RP Damask, CC (corresponding author), Univ Cent Florida, 795 Primera Blvd,Ste 1031, Lake Mary, FL 32746 USA.
EM cbaukus@yahoo.com
RI Castro, Mario/ABD-7776-2021; Franzese, Christine/AFO-8614-2022; Lee,
   Stella/AAI-6029-2021; Levy, Joshua/AAM-1583-2020; Casale,
   Thomas/K-4334-2013
OI Casale, Thomas/0000-0002-3149-7377
FU American Academy of Otolaryngic Allergy
FX American Academy of Otolaryngic Allergy.
NR 123
TC 21
Z9 21
U1 1
U2 12
PU SAGE PUBLICATIONS LTD
PI LONDON
PA 1 OLIVERS YARD, 55 CITY ROAD, LONDON EC1Y 1SP, ENGLAND
SN 0194-5998
EI 1097-6817
J9 OTOLARYNG HEAD NECK
JI Otolaryngol. Head Neck Surg.
PD JAN
PY 2021
VL 164
IS 1_SUPPL
SU 1_
BP S1
EP S21
DI 10.1177/0194599820965233
PG 21
WC Otorhinolaryngology; Surgery
WE Science Citation Index Expanded (SCI-EXPANDED)
SC Otorhinolaryngology; Surgery
GA PO1BG
UT WOS:000604905300001
PM 33138725
DA 2025-03-20
ER

PT J
AU Morse, JC
   Miller, C
   Senior, B
AF Morse, Justin C.
   Miller, Craig
   Senior, Brent
TI Management of Chronic Rhinosinusitis with Nasal Polyposis in the Era of
   Biologics
SO JOURNAL OF ASTHMA AND ALLERGY
LA English
DT Review
DE chronic rhinosinusitis with nasal polyposis; biologics; nasal polyps;
   management of nasal polyps
ID EXACERBATED RESPIRATORY-DISEASE; ENDOSCOPIC SINUS SURGERY; ANTI-IGE;
   ASTHMA; MEPOLIZUMAB; OMALIZUMAB; THERAPY; ALLERGEN
AB Purpose of Review: Chronic rhinosinusitis with nasal polyposis (CRSwNP) is a phenotypic designation of the broader condition of chronic rhinosinusitis. The advent of targeted biologics has shown promise in targeting different aspects of the inflammatory pathway, yet there remains a lack of consensus on the correct timing and use of these medications. This review seeks to provide a concise update of the available literature on the pathophysiology of CRSwNP, the evolution and cost utility of biologics as it pertains to management of patients with CRSwNP, and evidence for each available biologic and its use in CRSwNP.
   Recent Findings: There are two biologics with FDA approval for use in CRSwNP: dupilumab and omalizumab. Recent clinical trials of other biologic therapies targeting type 2 inflammatory pathways have also demonstrated efficacy both in symptom scores and nasal polyp reduction. However, studies have questioned the cost utility of these medications compared to other interventions. Furthermore, timing of use with respect to other interventions including surgery remains challenging.
C1 [Morse, Justin C.; Miller, Craig; Senior, Brent] Univ N Carolina, Med Ctr, Dept Otolaryngol Head & Neck Surg, Chapel Hill, NC 27599 USA.
C3 University of North Carolina; University of North Carolina Chapel Hill
RP Senior, B (corresponding author), Univ N Carolina, Med Ctr, Dept Otolaryngol Head & Neck Surg, Chapel Hill, NC 27599 USA.
EM Brent.Senior@med.unc.edu
NR 64
TC 30
Z9 30
U1 0
U2 4
PU DOVE MEDICAL PRESS LTD
PI ALBANY
PA PO BOX 300-008, ALBANY, AUCKLAND 0752, NEW ZEALAND
SN 1178-6965
J9 J ASTHMA ALLERGY
JI J. ASTHMA ALLERGY
PY 2021
VL 14
BP 873
EP 882
DI 10.2147/JAA.S258438
PG 10
WC Allergy; Immunology; Respiratory System
WE Science Citation Index Expanded (SCI-EXPANDED)
SC Allergy; Immunology; Respiratory System
GA TH9IP
UT WOS:000672396700003
PM 34285514
OA Green Published, gold
DA 2025-03-20
ER

PT J
AU Codispoti, CD
   Mahdavinia, M
AF Codispoti, Christopher D.
   Mahdavinia, Mahboobeh
TI A call for cost-effectiveness analysis for biologic therapies in chronic
   rhinosinusitis with nasal polyps
SO ANNALS OF ALLERGY ASTHMA & IMMUNOLOGY
LA English
DT Review
ID ENDOSCOPIC SINUS SURGERY; ADULT CHRONIC RHINOSINUSITIS; NATIONAL
   COMPARATIVE AUDIT; MONOCLONAL-ANTIBODY; ECONOMIC-EVALUATION;
   DOUBLE-BLIND; MEPOLIZUMAB; HEALTH; ASTHMA; BENRALIZUMAB
AB Objective: To identify the need for cost-effectiveness analysis of biologic therapies in the treatment of chronic rhinosinusitis (CRS).
   Data Sources: Clinical trials of monoclonal antibodies (omalizumab, benralizumab, mepolizumab and dupilumab) for nasal polyposis or chronic rhinosinusitis published on PubMed.
   Study Selections: Clinical trials of biologic therapies in CRS and nasal polyposis.
   Results: No cost-effectiveness analyses of biologic therapies in CRS have been performed.
   Conclusion: As more clinical trials of biologic therapies for CRS are conducted, there is a need for cost- effectiveness analysis. Future analyses should consider these therapies as part of medical therapeutic options compared with surgery. To increase generalizability, analyses should include samples from allergy and primary care clinics rather than only otolaryngology clinics. (C) 2019 American College of Allergy, Asthma & Immunology. Published by Elsevier Inc. All rights reserved.
C1 [Codispoti, Christopher D.; Mahdavinia, Mahboobeh] Rush Univ, 1725 Harrison St,Ste 117, Chicago, IL 60612 USA.
C3 Rush University
RP Codispoti, CD (corresponding author), Rush Univ, 1725 Harrison St,Ste 117, Chicago, IL 60612 USA.
EM Christopher_D_Codispoti@rush.edu
OI Mahdavinia, mahboobeh/0000-0003-4004-203X
NR 56
TC 27
Z9 30
U1 0
U2 1
PU ELSEVIER SCIENCE INC
PI NEW YORK
PA STE 800, 230 PARK AVE, NEW YORK, NY 10169 USA
SN 1081-1206
EI 1534-4436
J9 ANN ALLERG ASTHMA IM
JI Ann. Allergy Asthma Immunol.
PD SEP
PY 2019
VL 123
IS 3
BP 232
EP 239
DI 10.1016/j.anai.2019.07.004
PG 8
WC Allergy; Immunology
WE Science Citation Index Expanded (SCI-EXPANDED)
SC Allergy; Immunology
GA IV1AS
UT WOS:000484010300003
PM 31295554
OA Bronze
DA 2025-03-20
ER

PT J
AU Chiarella, SE
   Sy, H
   Peters, AT
AF Chiarella, Sergio E.
   Sy, Hendrik
   Peters, Anju T.
TI Monoclonal antibody therapy in sinonasal disease
SO AMERICAN JOURNAL OF RHINOLOGY & ALLERGY
LA English
DT Article
ID CHRONIC RHINOSINUSITIS; ASTHMA; IGE; OMALIZUMAB; DUPILUMAB; IL-5
AB Chronic rhinosinusitis (CRS) affects 12.5% of the U. S. population. CRS can be divided into CRS with nasal polyps (CRSwNP) and CRS without nasal polyps. Some individuals with CRSwNP do not respond to standard-of-care medical and surgical management. For these individuals, targeted biologic agents are emerging as an important therapeutic alternative. In this review, we described the most-relevant studies that addressed the use of anti-immunoglobulin E (omalizumab), anti-interleukin 5 (mepolizumab and reslizumab), and anti-interleukin 4/ interleukin 13 (dupilumab) monoclonal antibodies for the treatment of CRSwNP. In addition, we discussed the importance of some of these clinical trials in identifying new CRS endotypes based on distinct inflammatory profiles.
C1 [Chiarella, Sergio E.; Peters, Anju T.] Northwestern Univ, Dept Med, Feinberg Sch Med, Div Allergy Immunol, Chicago, IL 60611 USA.
   [Sy, Hendrik] Univ Med Berlin, Charite, Berlin, Germany.
C3 Northwestern University; Feinberg School of Medicine; Berlin Institute
   of Health; Free University of Berlin; Humboldt University of Berlin;
   Charite Universitatsmedizin Berlin
RP Peters, AT (corresponding author), Northwestern Univ, Feinberg Sch Med, Div Allergy Immunol, 211 E Ontario St, Chicago, IL 60611 USA.
EM anjupeters@northwestern.edu
OI Sy, Hendrik/0000-0001-9054-6856; Chiarella, Sergio/0000-0002-0445-4929
FU Sanofi Regeneron; CRISP [U19-AI106683]; Ernest S. Bazley grant
FX A.T. Peters has received research support from Sanofi Regeneron and
   CRISP U19-AI106683. A.T. Peters and S.E. Chiarella have research support
   from the Ernest S. Bazley grant
NR 25
TC 7
Z9 7
U1 1
U2 3
PU SAGE PUBLICATIONS INC
PI THOUSAND OAKS
PA 2455 TELLER RD, THOUSAND OAKS, CA 91320 USA
SN 1945-8924
EI 1945-8932
J9 AM J RHINOL ALLERGY
JI Am. J. Rhinol. Allergy
PD MAR-APR
PY 2017
VL 31
IS 2
BP 93
EP 95
DI 10.2500/ajra.2017.31.4412
PG 3
WC Otorhinolaryngology
WE Science Citation Index Expanded (SCI-EXPANDED)
SC Otorhinolaryngology
GA EQ3MF
UT WOS:000397976100006
PM 28281440
DA 2025-03-20
ER

PT J
AU Nopsopon, T
   Brown, A
   Hahn, G
   Rank, M
   Huybrechts, KF
   Akenroye, A
AF Nopsopon, Tanawin
   Brown, Alyson
   Hahn, Georg
   Rank, Matthew
   Huybrechts, Krista F.
   Akenroye, Ayobami
TI Temporal variation in the effectiveness of biologics in asthma: Effect
   modification by changing patient characteristics
SO RESPIRATORY MEDICINE
LA English
DT Article
DE Asthma; Biologics; Monoclonal antibodies; Effect modification;
   Omalizumab; Mepolizumab; Benralizumab; Reslizumab; Dupilumab;
   Tezepelumab
ID EOSINOPHILIC ASTHMA; MEPOLIZUMAB; OMALIZUMAB
AB Background: The underlying population of patients selected for each respiratory monoclonal antibody might change as other biologics are approved. Objective: To evaluate effect modification by calendar time of the effectiveness of each respiratory biologics in asthma. Methods: The Effectiveness of Respiratory biologics in Asthma (ERA) is a retrospective cohort of severe asthma patients from the Mass General Brigham clinics between January 2013 and September 2023. Periods were pre-specified as the anti-IgE (2013-2015), anti-IL5 (2016-2018), anti-IL4/13 (2019-2021) or anti-alarmin (2022-2023) era. We evaluated each biologic's effect on asthma-related exacerbations comparing the one-year period before and after therapy initiation using Poisson regression and Cox regression for time-to-first exacerbation. Results: Of 647 biologic-na & iuml;ve patients, 165 initiated omalizumab, 235 anti-IL5, 227 dupilumab, and 20 tezepelumab. Omalizumab's effectiveness improved as more biologics were approved: incidence rate ratio (IRR) 1.16 [0.94-1.43] anti-IgE era vs. 0.54 [0.37-0.80] anti-IL4/13-alarmin era. Omalizumab patients in the anti-IL4/13-alarmin era had lower blood eosinophil counts and less chronic rhinosinusitis with nasal polyps (CRSwNP). For anti-IL5s, effectiveness peaked in the anti-IL4/13 era (IRR 0.52 [0.42-0.64]) when patients had higher BMI and less concomitant CRSwNP. Dupilumab was most effective in the anti-IL4/13 era (IRR 0.60 [0.50-0.72]). There were fewer current smokers in dupilumab patients in the anti-IL4/13 era. Results were similar in time-to-event analyses and in sensitivity analyses accounting for the COVID-19 pandemic. Conclusion: There are temporal variations in the effectiveness of biologics partly explained by the shift in the underlying population, particularly for omalizumab. Though having more choices was associated with better patient selection for omalizumab, this was inconsistent for other biologics.
C1 [Nopsopon, Tanawin; Brown, Alyson; Akenroye, Ayobami] Brigham & Womens Hosp, Div Allergy & Clin Immunol, 60 Fenwood Rd, Boston, MA 02115 USA.
   [Nopsopon, Tanawin; Brown, Alyson; Hahn, Georg; Huybrechts, Krista F.; Akenroye, Ayobami] Harvard Med Sch, Boston, MA USA.
   [Hahn, Georg; Huybrechts, Krista F.] Brigham & Womens Hosp, Dept Med, Div Pharmacoepidemiol & Pharmacoecon, Boston, MA 02115 USA.
   [Rank, Matthew] Mayo Clin Arizona, Scottsdale, AZ USA.
   [Rank, Matthew] Phoenix Childrens Hosp, Phoenix, AZ USA.
   [Akenroye, Ayobami] Brigham & Womens Hosp, Channing Div Network Med, Boston, MA 02115 USA.
C3 Harvard University; Harvard University Medical Affiliates; Brigham &
   Women's Hospital; Harvard University; Harvard Medical School; Harvard
   University; Harvard University Medical Affiliates; Brigham & Women's
   Hospital; Mayo Clinic; Mayo Clinic Phoenix; Phoenix Children's Hospital;
   Harvard University; Harvard University Medical Affiliates; Brigham &
   Women's Hospital
RP Akenroye, A (corresponding author), Brigham & Womens Hosp, Div Allergy & Clin Immunol, 60 Fenwood Rd, Boston, MA 02115 USA.
EM aakenroye@bwh.harvard.edu
RI Nopsopon, Tanawin/GPC-4514-2022
OI Nopsopon, Tanawin/0000-0003-0428-973X
FU NIH [R00MD015767]; Brigham and Women's Hospital Minority Faculty Career
   Development Award
FX Dr. Akenroye is supported by the NIH R00 (R00MD015767) and by the
   Brigham and Women's Hospital Minority Faculty Career Development Award.
NR 35
TC 1
Z9 1
U1 0
U2 0
PU W B SAUNDERS CO LTD
PI LONDON
PA 32 JAMESTOWN RD, LONDON NW1 7BY, ENGLAND
SN 0954-6111
EI 1532-3064
J9 RESP MED
JI Respir. Med.
PD NOV-DEC
PY 2024
VL 234
AR 107802
DI 10.1016/j.rmed.2024.107802
EA SEP 2024
PG 13
WC Cardiac & Cardiovascular Systems; Respiratory System
WE Science Citation Index Expanded (SCI-EXPANDED)
SC Cardiovascular System & Cardiology; Respiratory System
GA G5B5T
UT WOS:001316791000001
PM 39260678
OA hybrid
DA 2025-03-20
ER

PT J
AU Licari, A
   Castagnoli, R
   De Filippo, M
   Foiadelli, T
   Tosca, MA
   Marseglia, GL
   Ciprandi, G
AF Licari, Amelia
   Castagnoli, Riccardo
   De Filippo, Maria
   Foiadelli, Thomas
   Tosca, Maria Angela
   Marseglia, Gian Luigi
   Ciprandi, Giorgio
TI Current and emerging biologic therapies for allergic rhinitis and
   chronic rhinosinusitis
SO EXPERT OPINION ON BIOLOGICAL THERAPY
LA English
DT Review
DE Allergic rhinitis; chronic rhinosinusitis; nasal polyps; endotypes;
   biological therapies; omalizumab; mepolizumab; dupilumab
ID NASAL POLYPOSIS; RUSH IMMUNOTHERAPY; ATOPIC-DERMATITIS; ANTI-IGE;
   ASTHMA; OMALIZUMAB; BIOMARKERS; PREVALENCE; SURGERY; PLACEBO
AB Introduction: Allergic rhinitis and chronic rhinosinusitis, with and without nasal polyps, are the most common chronic inflammatory diseases of the upper airways. They both cause relevant respiratory symptoms and a substantial detriment to patients' quality of life, mainly in uncontrolled and severe patients. Areas covered: This review aims to present the most recent evidence on current and emerging biologic therapies for allergic rhinitis and chronic rhinosinusitis and discuss their potential implementation in clinical practice. To select relevant literature for inclusion in this review, we conducted a literature search using the PubMed database, using terms 'biologics OR biological agents', 'allergic rhinitis' and 'chronic rhinosinusitis'. The literature review was performed for publication years 2009-2019, restricting the articles to humans and English language publications. Expert opinion: Biological therapies represent a potential step forward in providing individualized care for all patients with uncontrolled severe upper airway diseases. Biologics recently showed promising results for the treatment of severe uncontrolled allergic rhinitis and chronic rhinosinusitis with nasal polyps with or without associated asthma. Endotyping inflammatory pathways and identifying related biomarkers remain the major challenge for positioning biologics in the care pathway of chronic respiratory diseases.
C1 [Licari, Amelia; Castagnoli, Riccardo; De Filippo, Maria; Foiadelli, Thomas; Marseglia, Gian Luigi] Univ Pavia, Fdn IRCCS Policlin San Matteo, Dept Pediat, Pavia, Italy.
   [Tosca, Maria Angela] Ist Giannina Gaslini, Allergy Ctr, Genoa, Italy.
   [Ciprandi, Giorgio] Casa Cura Villa Montallegro, Allergy Clin, Genoa, Italy.
C3 IRCCS Fondazione San Matteo; University of Pavia; University of Genoa;
   IRCCS Istituto Giannina Gaslini
RP Ciprandi, G (corresponding author), Casa Cura Villa Montallegro, Allergy Clin, Genoa, Italy.
EM gio.cip@libero.it
RI MARSEGLIA, GIAN/HPF-5225-2023; Ciprandi, Giorgio/G-7462-2012; TOSCA,
   MARIA/AAB-2798-2020; foiadelli, thomas/AAA-3196-2019; Castagnoli,
   Riccardo/AAF-8555-2019; Licari, Amelia/J-5898-2016
OI Ciprandi, Giorgio/0000-0001-7016-8421; Castagnoli,
   Riccardo/0000-0003-0029-9383; MARSEGLIA, GIAN LUIGI/0000-0003-3662-0159;
   DE FILIPPO, MARIA/0000-0003-2900-9642; Licari,
   Amelia/0000-0002-1773-6482
NR 102
TC 14
Z9 17
U1 0
U2 11
PU TAYLOR & FRANCIS LTD
PI ABINGDON
PA 2-4 PARK SQUARE, MILTON PARK, ABINGDON OR14 4RN, OXON, ENGLAND
SN 1471-2598
EI 1744-7682
J9 EXPERT OPIN BIOL TH
JI Expert Opin. Biol. Ther.
PD JUN 2
PY 2020
VL 20
IS 6
BP 609
EP 619
DI 10.1080/14712598.2020.1729350
EA FEB 2020
PG 11
WC Biotechnology & Applied Microbiology; Medicine, Research & Experimental
WE Science Citation Index Expanded (SCI-EXPANDED)
SC Biotechnology & Applied Microbiology; Research & Experimental Medicine
GA LK7JV
UT WOS:000514789700001
PM 32053391
DA 2025-03-20
ER

PT J
AU Bachert, C
   Zhang, N
   Cavaliere, C
   Wen, WP
   Gevaert, E
   Krysko, O
AF Bachert, Claus
   Zhang, Nan
   Cavaliere, Carlo
   Wen Weiping
   Gevaert, Elien
   Krysko, Olga
TI Biologics for chronic rhinosinusitis with nasal polyps
SO JOURNAL OF ALLERGY AND CLINICAL IMMUNOLOGY
LA English
DT Review
DE Chronic rhinosinusitis; nasal polyps; endotypes; type 2 inflammation;
   biologics
ID INNATE LYMPHOID-CELLS; STAPHYLOCOCCUS-AUREUS ENTEROTOXINS; ANTI-IGE;
   DOUBLE-BLIND; MAST-CELLS; EXPRESSION; RECEPTOR; INTERLEUKIN-5;
   INFLAMMATION; TISSUE
AB With the increasing recognition of the role of type 2 immune responses in chronic rhinosinusitis, its severity, recurrence, and comorbidities, several biologics targeting IL-4, IL-5, and IL-13 as well as IgE have been administered in small proof-of-concept studies. Recently, the first phase 3 trials have been reported with dupilumab, an IL-4 receptor antagonist, demonstrating a significant and clinically relevant reduction of the disease burden from polyp size and sinus involvement to symptoms and smell; these changes consecutively led to an important increase in quality of life. Finally, the biologic versus placebo treatment reduced the need for systemic glucocorticosteroids and sinus surgery significantly and clinically meaningfully. Dupilumab today is registered for the treatment of chronic rhinosinusitis with nasal polyps in Europe and the United States. Within a year, 2 further phase 3 trials with omalizumab and mepolizumab will be reported. With this development, without any doubt, a new era for the treatment of severe uncontrolled chronic rhinosinusitis with nasal polyps has begun. Questions on the indication of the biologics, the selection of patients, and finally criteria for monitoring the efficacy in individual patients need to be urgently answered, and care pathways need to be established integrating the current standard of care including surgery.
C1 [Bachert, Claus; Zhang, Nan; Wen Weiping] Sun Yat Sen Univ, Affiliated Hosp 1, Int Airway Res Ctr, 58 Zhong Shan Er Lu, Guangzhou 510080, Peoples R China.
   [Bachert, Claus; Zhang, Nan; Gevaert, Elien; Krysko, Olga] Univ Ghent, Upper Airways Res Lab, Ghent, Belgium.
   [Bachert, Claus; Zhang, Nan; Gevaert, Elien; Krysko, Olga] Univ Ghent, Dept Otorhinolaryngol, Ghent, Belgium.
   [Bachert, Claus] Univ Stockholm, Karolinska Inst, Div ENT Dis, CLINTEC, Stockholm, Sweden.
   [Cavaliere, Carlo] Sapienza Univ Rome, Dept Oral & Maxillofacial Sci, Rome, Italy.
C3 Sun Yat Sen University; Ghent University; Ghent University; Stockholm
   University; Karolinska Institutet; Sapienza University Rome
RP Bachert, C (corresponding author), Sun Yat Sen Univ, Affiliated Hosp 1, Int Airway Res Ctr, 58 Zhong Shan Er Lu, Guangzhou 510080, Peoples R China.
EM claus.bachert@ugent.be
RI Bachert, Claus/J-8825-2012; 温, 家琦/GYV-3177-2022; Cavaliere,
   Carlo/B-3031-2018; Krysko, Olga/C-2481-2009
OI Cavaliere, Carlo/0000-0002-0378-8935; Krysko, Olga/0000-0001-5019-0752
NR 107
TC 118
Z9 128
U1 1
U2 13
PU MOSBY-ELSEVIER
PI NEW YORK
PA 360 PARK AVENUE SOUTH, NEW YORK, NY 10010-1710 USA
SN 0091-6749
EI 1097-6825
J9 J ALLERGY CLIN IMMUN
JI J. Allergy Clin. Immunol.
PD MAR
PY 2020
VL 145
IS 3
BP 725
EP 739
DI 10.1016/j.jaci.2020.01.020
PG 15
WC Allergy; Immunology
WE Science Citation Index Expanded (SCI-EXPANDED)
SC Allergy; Immunology
GA KT1GD
UT WOS:000518756700001
PM 32145872
OA Bronze
DA 2025-03-20
ER

PT J
AU Bartier, S
   Béquignon, E
   de Ménonville, CT
   Verillaud, B
   Evrard, D
   Léger, M
   Papon, JF
   Coste, A
   Taillé, C
AF Bartier, Sophie
   Bequignon, Emilie
   Thibaut de Menonville, Charlotte
   Verillaud, Benjamin
   Evrard, Diane
   Leger, Maelys
   Papon, Jean-Francois
   Coste, Andre
   Taille, Camille
TI Otitis media in severe asthma associated with chronic rhinosinusitis
   with nasal polyps: a new therapeutic target for biologics
SO JOURNAL OF ASTHMA
LA English
DT Article
DE Asthma; chronic rhinosinusitis with nasal polypis; otitis media;
   biologics; hearing loss
ID BENRALIZUMAB; OMALIZUMAB; EFFUSION
AB Background: Chronic rhinosinusitis with nasal polyps (CRSwNPs) is associated with otitis media with effusion (OME) in about 25% of cases. The objective of this study was to assess the clinical efficacy of the 4 biologic agents currently available in France for severe asthma (omalizumab, mepolizumab, benralizumab and dupilumab) in 17 patients followed for both asthma and chronic rhinosinusitis with nasal polyps (CRSwNP) and presenting otitis media with effusion (OME) on otoscopy. Methods: It was a multicenter retrospective study performed in 4 academic ENT and respiratory departments in Paris, France, with assessment of the clinical evolution of 17 patients with severe eosinophilic asthma and with chronic refractory OME and CRSwNPs treated by biologic agents. Global evaluation of treatment effectiveness (GETE) on asthma, CRSwNP and OME was classified on a 5-point scale as 1, excellent; 2, good; 3, moderate; 4, poor; or 5, symptoms worsening. Response was defined as an excellent/good score (1 or 2). Results: 17 patients were prescribed a total of 30 biologics. The evolution of OME did not follow that of asthma and CRSwNPs in 15 (88%) and 12 (70%) cases, respectively. Concerning OME, 19/30 (63%) patients were non-responders. Among the 10 patients who successively received >= 2 biologic agents, the OME response differed, depending on the considered agent Dupilumab had the highest response rate. Conclusions: Resistant OME, associated with asthma and chronic rhinosinusitis with nasal polyps, can present a disconnected evolution under biologics. CRSwNP-associated OME requires a specific evaluation to define the best treatment.
C1 [Bartier, Sophie; Bequignon, Emilie; Coste, Andre] Ctr Hosp Intercommunal Creteil, Serv ORL & Chirurg Cervicofaciale, Creteil, France.
   [Bartier, Sophie; Bequignon, Emilie; Coste, Andre] Ctr Hosp Univ Henri Mondor, AP HP, Serv ORL & Chirurg Cervicofaciale, F-94000 Creteil, France.
   [Bartier, Sophie; Bequignon, Emilie; Coste, Andre] Univ Paris Est Creteil UPEC, Ecole Med, Creteil, France.
   [Bartier, Sophie; Bequignon, Emilie; Papon, Jean-Francois; Coste, Andre] INSERM U955, Creteil, France.
   [Bartier, Sophie; Bequignon, Emilie; Papon, Jean-Francois; Coste, Andre] CNRS, ERL 7240, Creteil, France.
   [Thibaut de Menonville, Charlotte; Taille, Camille] Hop Bichat Claude Bernard, AP HP Nord, Serv Pneumol, Paris, France.
   [Thibaut de Menonville, Charlotte; Taille, Camille] Univ Paris, INSERM U1152, Paris, France.
   [Thibaut de Menonville, Charlotte; Taille, Camille] Clin Res Initiat Severe Asthma Lever Innovat Sci, INSERM 12, F CRIN, Toulouse, France.
   [Verillaud, Benjamin] Univ Paris, Hop Lariboisiere, AP HP, Serv ORL & Chirurg Cervicofaciale,Inserm U1141, Paris, France.
   [Evrard, Diane] Hop Bichat Claude Bernard, APHP, Serv ORL & Chirurg Cervicofaciale, Paris, France.
   [Leger, Maelys; Papon, Jean-Francois] Hop Bicetre, Serv ORL & Chirurg Cervicofaciale, Le Kremlin Bicetre, France.
C3 Universite Paris-Est-Creteil-Val-de-Marne (UPEC); CHI Creteil;
   Universite Paris-Est-Creteil-Val-de-Marne (UPEC); Assistance Publique
   Hopitaux Paris (APHP); Hopital Universitaire Henri-Mondor - APHP;
   Universite Paris-Est-Creteil-Val-de-Marne (UPEC); Institut National de
   la Sante et de la Recherche Medicale (Inserm); Universite
   Paris-Est-Creteil-Val-de-Marne (UPEC); Universite Gustave-Eiffel;
   Universite Paris-Est-Creteil-Val-de-Marne (UPEC); Centre National de la
   Recherche Scientifique (CNRS); Universite Paris Cite; Assistance
   Publique Hopitaux Paris (APHP); Hopital Universitaire Bichat-Claude
   Bernard - APHP; Institut National de la Sante et de la Recherche
   Medicale (Inserm); Universite Paris Cite; Institut National de la Sante
   et de la Recherche Medicale (Inserm); Universite Paris Cite; Institut
   National de la Sante et de la Recherche Medicale (Inserm); Assistance
   Publique Hopitaux Paris (APHP); Hopital Universitaire
   Lariboisiere-Fernand-Widal - APHP; Assistance Publique Hopitaux Paris
   (APHP); Universite Paris Cite; Hopital Universitaire Bichat-Claude
   Bernard - APHP; Hopital Universitaire Hotel-Dieu - APHP; Assistance
   Publique Hopitaux Paris (APHP); Hopital Universitaire Bicetre - APHP;
   Hopital Universitaire Antoine-Beclere - APHP; Universite Paris Saclay
RP Bartier, S (corresponding author), Ctr Hosp Univ Henri Mondor, AP HP, Serv ORL & Chirurg Cervicofaciale, F-94000 Creteil, France.
EM sophie.bartier@aphp.fr
RI Taille, Camille/J-3751-2017; BEQUIGNON, Emilie/AAO-3221-2020
OI Bartier, Sophie/0000-0002-5817-691X; Taille, Camille/0000-0001-9768-5728
NR 26
TC 7
Z9 7
U1 1
U2 3
PU TAYLOR & FRANCIS LTD
PI ABINGDON
PA 2-4 PARK SQUARE, MILTON PARK, ABINGDON OR14 4RN, OXON, ENGLAND
SN 0277-0903
EI 1532-4303
J9 J ASTHMA
JI J. Asthma
PD JAN 2
PY 2023
VL 60
IS 1
BP 139
EP 144
DI 10.1080/02770903.2022.2033262
EA JAN 2022
PG 6
WC Allergy; Respiratory System
WE Science Citation Index Expanded (SCI-EXPANDED)
SC Allergy; Respiratory System
GA DJ4X2
UT WOS:000751561300001
PM 35073225
DA 2025-03-20
ER

PT J
AU Dorling, M
   Hernaiz-Leonardo, JC
   Pascual, A
   Janjua, A
   Thamboo, A
   Javer, AR
AF Dorling, Marisa
   Hernaiz-Leonardo, Juan Carlos
   Pascual, Athenea
   Janjua, Arif
   Thamboo, Andrew
   Javer, Amin R.
TI In Response to <i>Real-World Adverse Events After Type 2 Biologic use in
   Chronic Rhinosinusitis with Nasal Polyps</i>
SO LARYNGOSCOPE
LA English
DT Article
DE adverse events; antibodies, monoclonal; dupilumab; Mepolizumab;
   sinusitis
ID ALOPECIA-AREATA
C1 [Dorling, Marisa; Hernaiz-Leonardo, Juan Carlos; Pascual, Athenea; Janjua, Arif; Thamboo, Andrew; Javer, Amin R.] Univ British Columbia, Dept Otolaryngol Head & Neck Surg, Vancouver, BC, Canada.
   [Javer, Amin R.] Univ British Columbia, Dept Otolaryngol Head & Neck Surg, Fac Med, Room 2600-1081 Burrard St, Vancouver, BC V6Z 1Y6, Canada.
C3 University of British Columbia; University of British Columbia
RP Javer, AR (corresponding author), Univ British Columbia, Dept Otolaryngol Head & Neck Surg, Fac Med, Room 2600-1081 Burrard St, Vancouver, BC V6Z 1Y6, Canada.
EM sinusdoc@me.com
RI Dorling, Marisa/IWM-0671-2023; Hernaiz-Leonardo, Juan
   Carlos/ABD-6357-2020
OI Dorling, Marisa/0009-0003-2393-0753; Javer, Amin/0000-0003-3116-6559;
   Hernaiz-Leonardo, Juan Carlos/0000-0002-3013-2683
NR 7
TC 0
Z9 0
U1 2
U2 3
PU WILEY
PI HOBOKEN
PA 111 RIVER ST, HOBOKEN 07030-5774, NJ USA
SN 0023-852X
EI 1531-4995
J9 LARYNGOSCOPE
JI Laryngoscope
PD OCT
PY 2024
VL 134
IS 10
BP E32
EP E32
DI 10.1002/lary.31541
EA JUN 2024
PG 1
WC Medicine, Research & Experimental; Otorhinolaryngology
WE Science Citation Index Expanded (SCI-EXPANDED)
SC Research & Experimental Medicine; Otorhinolaryngology
GA J9V6W
UT WOS:001238222300001
PM 38837206
DA 2025-03-20
ER

PT J
AU Bakakos, A
   Schleich, F
   Bakakos, P
AF Bakakos, Agamemnon
   Schleich, Florence
   Bakakos, Petros
TI Biological Therapy of Severe Asthma and Nasal Polyps
SO JOURNAL OF PERSONALIZED MEDICINE
LA English
DT Review
DE asthma; chronic rhinosinusitis with nasal polyps (CRSwNP); mepolizumab;
   benralizumab; dupilumab; monoclonal antibodies
ID SEVERE EOSINOPHILIC ASTHMA; QUALITY-OF-LIFE; CHRONIC RHINOSINUSITIS;
   IMMUNOGLOBULIN-E; DOUBLE-BLIND; MAST-CELLS; MEPOLIZUMAB; EFFICACY;
   BRONCHIECTASIS; INFLAMMATION
AB Chronic rhinosinusitis is a common disease worldwide and can be categorized into chronic rhinosinusitis with nasal polyps and chronic rhinosinusitis without nasal polyps. Chronic rhinosinusitis with nasal polyps is common in patients with asthma and, particularly, severe asthma. Severe asthma is effectively treated with biologics and the coexistence of severe asthma with chronic rhinosinusitis with nasal polyps presents a phenotype that is more likely to respond to such treatment. In this review, we focus on the link between asthma and nasal polyps, and we review the treatment effect of various monoclonal antibodies in patients with severe asthma and nasal polyps as well as in patients with nasal polyps without asthma or with mild-to-moderate asthma. With the enhancement of our armamentarium with new monoclonal antibodies the right choice of biologic becomes an important target and one that is difficult to achieve due to the lack of comparative head-to-head studies.
C1 [Bakakos, Agamemnon; Bakakos, Petros] Natl & Kapodistrian Univ Athens, Dept Resp Med, Athens 15772, Greece.
   [Schleich, Florence] Univ Liege, Dept Resp Med, GIGA I3, B-4000 Liege, Belgium.
C3 National & Kapodistrian University of Athens; University of Liege
RP Bakakos, A (corresponding author), Natl & Kapodistrian Univ Athens, Dept Resp Med, Athens 15772, Greece.
EM agabak@hotmail.com; fschleich@chuliege.be; petros44@hotmail.com
RI Bakakos, Agamemnon/AIC-5517-2022
OI Bakakos, Petros/0000-0001-9256-9656; Bakakos,
   Agamemnon/0000-0001-8933-6800
NR 91
TC 18
Z9 18
U1 0
U2 5
PU MDPI
PI BASEL
PA ST ALBAN-ANLAGE 66, CH-4052 BASEL, SWITZERLAND
EI 2075-4426
J9 J PERS MED
JI J. Pers. Med.
PD JUN
PY 2022
VL 12
IS 6
AR 976
DI 10.3390/jpm12060976
PG 14
WC Health Care Sciences & Services; Medicine, General & Internal
WE Science Citation Index Expanded (SCI-EXPANDED)
SC Health Care Sciences & Services; General & Internal Medicine
GA 2N6KU
UT WOS:000818486000001
PM 35743760
OA Green Published, gold
DA 2025-03-20
ER

PT J
AU Papacharalampous, GX
   Constantinidis, J
   Fotiadis, G
   Zhang, N
   Bachert, C
   Katotomichelakis, M
AF Papacharalampous, Georgios X.
   Constantinidis, Jannis
   Fotiadis, George
   Zhang, Nan
   Bachert, Claus
   Katotomichelakis, Michael
TI Chronic rhinosinusitis with nasal polyps (CRSwNP) treated with
   omalizumab, dupilumab, or mepolizumab: A systematic review of the
   current knowledge towards an attempt to compare agents' efficacy
SO INTERNATIONAL FORUM OF ALLERGY & RHINOLOGY
LA English
DT Review
DE chronic rhinosinusitis; medical therapy of chronic rhinosinusitis;
   paranasal sinus disease
ID BIOLOGIC THERAPY; METAANALYSIS; SYMPTOMS; SURGERY; SAFETY; IGE
AB BackgroundThe heterogeneity of existing studies, along with the fact that there are no published head-to-head trials, are the main reasons for the lack of guidelines regarding the selection of the proper biologic in treatment of chronic rhinosinusitis (CRS) with nasal polyps. The aim of this study is to summarize the current knowledge regarding the efficacy of omalizumab, dupilumab, and mepolizumab in CRS treatment. We also attempt to proceed to an indirect comparison of the agents and try to answer the tricky question: which agent to select and why? MethodsAn extensive search in English literature was conducted in PubMed/Medline, Embase, Google Scholar, and Cochrane Database/Library. Eligibility criteria included papers with full text published in English, adult population studies, clearly described intervention protocol, and documented primary and secondary outcomes. ResultsThe studies included numbered 37. All agents provided significant improvement in polyp size, sinuses opacification, severity of symptoms, need for surgery and systemic corticosteroids use. Analysis of available systematic reviews, meta-analyses and indirect treatment comparison studies showed that dupilumab appeared to be the most beneficial agent, in terms of primary and secondary outcomes. However, these results are of relatively low level of evidence due to several methodological limitations. ConclusionsAlthough the present analysis showed a moderate supremacy of dupilumab, there is still no evidence-based answer to the question "which biologic agent is the most effective in CRS treatment?" Improved statistical methodology, head-to-head trials, and real-life studies could lead to more robust conclusions, establishing the real role of the specific biologic agents.
C1 [Papacharalampous, Georgios X.; Fotiadis, George; Katotomichelakis, Michael] Democritus Univ Thrace, Med Sch, Dept Otorhinolaryngol, Alexandroupolis, Greece.
   [Constantinidis, Jannis] Aristotle Univ Thessaloniki, Fac Hlth Sci, Med Sch, Dept Otorhinolaryngol 1, Thessaloniki, Greece.
   [Zhang, Nan; Bachert, Claus] Univ Hosp Munster, Dept Otorhinolaryngol Head & Neck Surg, Munster, Germany.
   [Bachert, Claus] Sun Yat Sen Univ, Affiliated Hosp 1, Int Airway Res Ctr, Guangzhou, Peoples R China.
   [Bachert, Claus] Ghent Univ Hosp, Dept Otorhinolaryngol, Upper Airway Res Lab, Ghent, Belgium.
   [Papacharalampous, Georgios X.] Alexandroupolis Univ Hosp, ORL Dept, Alexandroupolis 68100, Greece.
C3 Democritus University of Thrace; Aristotle University of Thessaloniki;
   University of Munster; Sun Yat Sen University; Ghent University; Ghent
   University Hospital
RP Papacharalampous, GX (corresponding author), Alexandroupolis Univ Hosp, ORL Dept, Alexandroupolis 68100, Greece.
EM poulador@yahoo.gr
RI Bachert, Claus/J-8825-2012
OI PAPACHARALAMPOUS, GEORGE/0000-0002-4649-3694; Fotiadis,
   Georgios/0000-0002-8387-1762
NR 60
TC 19
Z9 20
U1 1
U2 4
PU WILEY
PI HOBOKEN
PA 111 RIVER ST, HOBOKEN 07030-5774, NJ USA
SN 2042-6976
EI 2042-6984
J9 INT FORUM ALLERGY RH
JI Int. Forum Allergy Rhinol.
PD JAN
PY 2024
VL 14
IS 1
BP 96
EP 109
DI 10.1002/alr.23234
EA JUL 2023
PG 14
WC Otorhinolaryngology
WE Science Citation Index Expanded (SCI-EXPANDED)
SC Otorhinolaryngology
GA FC9T9
UT WOS:001030797400001
PM 37394893
OA hybrid
DA 2025-03-20
ER

PT J
AU Xu, XN
   Reitsma, S
   Wang, DY
   Fokkens, WJ
AF Xu, Xinni
   Reitsma, Sietze
   Wang, De Yun
   Fokkens, Wytske J.
TI Updates in biologic therapy for chronic rhinosinusitis with nasal polyps
   and NSAID-exacerbated respiratory disease
SO ALLERGY
LA English
DT Review
DE biologicals; chronic rhinosinusitis; nasal polyps; NSAID-exacerbated
   respiratory disease
ID SEVERE EOSINOPHILIC ASTHMA; OMALIZUMAB; DESENSITIZATION; DIAGNOSIS;
   EFFICACY; RHINITIS; SAFETY
AB Chronic rhinosinusitis with nasal polyps (CRSwNP) associated with type 2 inflammation and non-steroidal anti-inflammatory drug (NSAID)-exacerbated respiratory disease (N-ERD) can be difficult to control with standard medical therapy and sinus surgery. In this group, biologicals are potentially promising treatment options. The phase III clinical trials for omalizumab, dupilumab, mepolizumab and benralizumab in CRSwNP have demonstrated favourable outcomes. Moving forward, direct comparisons among biologicals, refining patient selection criteria for specific biologicals, determining optimal treatment duration and monitoring long-term outcomes are areas of emerging interest. This review summarizes the clinical evidence from the recent 2 years on the role of biologicals in severe CRSwNP and N-ERD, and proposes an approach towards decision-making in their use.
C1 [Xu, Xinni] Natl Univ Singapore Hosp, Dept Otolaryngol Head & Neck Surg, Singapore, Singapore.
   [Reitsma, Sietze; Fokkens, Wytske J.] Amsterdam Univ Med Ctr, Locat AMC, Dept Otorhinolaryngol, Amsterdam, Netherlands.
   [Wang, De Yun] Natl Univ Singapore, Yong Loo Lin Sch Med, Infect Dis Translat Res Programme, Dept Otolaryngol, Singapore, Singapore.
C3 National University of Singapore; National University of Singapore
RP Fokkens, WJ (corresponding author), Amsterdam Univ Med Ctr, Locat AMC, Dept Otorhinolaryngol, Amsterdam, Netherlands.; Wang, DY (corresponding author), Natl Univ Singapore, Yong Loo Lin Sch Med, Infect Dis Translat Res Programme, Dept Otolaryngol, Singapore, Singapore.
EM entwdy@nus.edu.sg; w.j.fokkens@amsterdamuc.nl
RI Fonseca, Joao/KHW-7048-2024; Xu, Xinni/AAT-4213-2020; Reitsma,
   Sietze/JJP-5995-2023
OI Fokkens, Wytske/0000-0003-4852-229X; , Xinni/0000-0002-7534-2545; Wang,
   De Yun/0000-0002-0909-2963
NR 60
TC 30
Z9 30
U1 0
U2 2
PU WILEY
PI HOBOKEN
PA 111 RIVER ST, HOBOKEN 07030-5774, NJ USA
SN 0105-4538
EI 1398-9995
J9 ALLERGY
JI Allergy
PD DEC
PY 2022
VL 77
IS 12
BP 3593
EP 3605
DI 10.1111/all.15507
EA SEP 2022
PG 13
WC Allergy; Immunology
WE Science Citation Index Expanded (SCI-EXPANDED)
SC Allergy; Immunology
GA 8F0LW
UT WOS:000854565500001
PM 36067036
DA 2025-03-20
ER

PT J
AU Schmale, IL
   Poulakis, A
   Abend, A
   Luitje, ME
   Man, LX
AF Schmale, Isaac L.
   Poulakis, Alexander
   Abend, Audrey
   Luitje, Martha E.
   Man, Li -Xing
TI Chronic Rhinosinusitis With Nasal Polyposis Treated With Dupilumab:
   Real-World Use and Outcomes
SO JOURNAL OF ALLERGY AND CLINICAL IMMUNOLOGY-IN PRACTICE
LA English
DT Article
DE Biologic; Chronic rhinosinusitis; Chronic sinusitis; Dupilumab;
   Mepolizumab; Monoclonal antibody; Nasal polyposis; Omalizumab; Polyps;
   Real-world; Sinusitis
ID EFFICACY; SAFETY
AB BACKGROUND: Biologic medications are increasingly incorporated into chronic rhinosinusitis with nasal polyps (CRSwNP) management. However, little is known about prescribing patterns in real-world settings and how this relates to proposed international guidelines and outcomes. OBJECTIVES: To characterize use patterns of dupilumab for CRSwNP better in relation to proposed guidelines and explore real-world outcomes. METHODS: We used the TriNetX Web-based tool to identify patients who were prescribed dupilumab for CRSwNP. Patients prescribed dupilumab for a CRSwNP indication were included for analysis. Dupilumab initiation criteria were determined via the European Position Paper on Rhinosinusitis and Nasal Polyps 2020 (EPOS2020).RESULTS: In total, 121 patients were identified who were prescribed dupilumab for a CRSwNP indication. Of these, 86 (71%) met EPOS2020 indications for biologic initiation and 35 (29%) did not. Overall, patients had significant improvements in the 22-item SinoNasal Outcome Test scores (mean improvement of 24.3 points) and nasal polyp scores (mean improvement of 1.0 point). However, 20 patients (30%) did not show meaningful improvement in the 22-item SinoNasal Outcome Test scores. Twenty-one patients (17%) failed a previous biologic attempt. Therapy was discontinued by six patients (5%) due to side ef-fects, and by six (5%) owing to a lack of efficacy.CONCLUSIONS: In our experience, patients prescribed dupilumab for CRSwNP frequently may not meet EPOS2020 Guidelines. Over 25% of those who do not meet criteria may not have CRSwNP. Overall, dupilumab use among well-selected patients appears to be safe and effective. Further real-world study of biologic use for CRSwNP will help improve its judicious use and identify populations who benefit most from biologic therapies. (c) 2023 American Academy of Allergy, Asthma & Immunology (J Allergy Clin Immunol Pract 2023;11:3203-10)
C1 [Schmale, Isaac L.; Luitje, Martha E.; Man, Li -Xing] Univ Rochester, Med Ctr, Dept Otolaryngol Head & Neck Surg, Rochester, NY USA.
   [Schmale, Isaac L.; Poulakis, Alexander; Man, Li -Xing] Univ Rochester, Sch Med & Dent, Med Ctr, Rochester, NY USA.
   [Abend, Audrey] Rutgers Robert Wood Johnson Med Sch, New Brunswick, NJ USA.
   [Schmale, Isaac L.] Univ Rochester, Med Ctr, Dept Otolaryngol Head & Neck Surg, 601 Elmwood Ave,Box 629, Rochester, NY 14642 USA.
C3 University of Rochester; University of Rochester; Rutgers University
   System; Rutgers University New Brunswick; Rutgers University Biomedical
   & Health Sciences; University of Rochester
RP Schmale, IL (corresponding author), Univ Rochester, Med Ctr, Dept Otolaryngol Head & Neck Surg, 601 Elmwood Ave,Box 629, Rochester, NY 14642 USA.
EM Isaac_Schmale@urmc.rochester.edu
OI Man, Li-Xing/0000-0003-4981-2096; Schmale, Isaac/0000-0001-8199-7428
NR 22
TC 10
Z9 10
U1 0
U2 2
PU ELSEVIER
PI AMSTERDAM
PA RADARWEG 29, 1043 NX AMSTERDAM, NETHERLANDS
SN 2213-2198
EI 2213-2201
J9 J ALLER CL IMM-PRACT
JI J. Allergy Clin. Immunol.-Pract.
PD OCT
PY 2023
VL 11
IS 10
BP 3203
EP 3210
DI 10.1016/j.jaip.2023.07.038
EA OCT 2023
PG 8
WC Allergy; Immunology
WE Science Citation Index Expanded (SCI-EXPANDED)
SC Allergy; Immunology
GA W7IF9
UT WOS:001093317900001
PM 37543087
DA 2025-03-20
ER

PT J
AU Brkic, FF
   Liu, DT
   Klimbacher, R
   Campion, NJ
   Bartosik, TJ
   Vyskocil, E
   Stanek, V
   Tu, ALE
   Arnoldner, T
   Bangert, C
   Gangl, K
   Eckl-Dorna, J
   Schneider, S
AF Brkic, Faris F.
   Liu, David T.
   Klimbacher, Raffael
   Campion, Nicholas J.
   Bartosik, Tina J.
   Vyskocil, Erich
   Stanek, Victoria
   Tu, Aldine
   Arnoldner, Tamara
   Bangert, Christine
   Gangl, Katharina
   Eckl-Dorna, Julia
   Schneider, Sven
TI Efficacy and safety of switching between biologics in chronic
   rhinosinusitis with nasal polyps or N-ERD*
SO RHINOLOGY
LA English
DT Article
DE biologics; CRSwNP; N-ERD; omalizumab; dupilumab
ID PREVALENCE; OMALIZUMAB
AB Background and objective: The effectiveness of biologics in chronic rhinosinusitis with nasal polyps (CRSwNP) is well -established. However, real-world experience on the effectiveness of transitioning between two monoclonal antibodies is scarce. Therefore, we aimed to analyze the safety and efficacy of antibody switching in treatment of chronic rhinosinusitis. Methods: All patients with CRSwNP or nonsteroidal anti-inflammatory drugs-exacerbated respiratory disease (N-ERD) requiring a switch between biologics were retrospectively studied. Analysis included changes in polyp size, quality of life parameters, asthma control, and side effects. Results: Out of 195 patients treated with biologics for CRSwNP or N-ERD in our center, 23 (11.8%) required transition to a different monoclonal antibody. The majority switched from omalizumab to dupilumab (17/23, 73.9%), mostly due to inadequate symptom control. Nine out of these 17 patients (52.9%) were switched without a washout period. All patients showed significant improvement in nasal polyp score, asthma control test and sino-nasal outcome test-22 after changing to dupilumab. Keratoconjunctivitis sicca was the side-effect (4.3%) reported after the switch from omalizumab to dupilumab, which lead to termination of therapy in one patient. Due to limited sample size, other antibody transitions were reported in a descriptive manner. Conclusion: The transition to dupilumab is an effective option in patients with inadequate treatment response or side-effects of omalizumab in nasal polyposis. Our preliminary results indicate that a wash-out period may not be necessary when switching between biologics, however, these findings require further investigations. Other monoclonal antibody transitions also show promising results, but warrant validations in larger cohorts due to small patient samples in our study.
C1 [Brkic, Faris F.; Liu, David T.; Klimbacher, Raffael; Campion, Nicholas J.; Bartosik, Tina J.; Vyskocil, Erich; Stanek, Victoria; Tu, Aldine; Gangl, Katharina; Eckl-Dorna, Julia; Schneider, Sven] Gen Hosp Vienna, Dept Otorhinolaryngol, Vienna, Austria.
   [Brkic, Faris F.; Liu, David T.; Klimbacher, Raffael; Campion, Nicholas J.; Bartosik, Tina J.; Vyskocil, Erich; Stanek, Victoria; Tu, Aldine; Arnoldner, Tamara; Bangert, Christine; Gangl, Katharina; Eckl-Dorna, Julia; Schneider, Sven] Med Univ Vienna, Vienna, Austria.
   [Arnoldner, Tamara; Bangert, Christine] Gen Hosp Vienna, Dept Dermatol, Vienna, Austria.
   [Eckl-Dorna, Julia] Med Univ Vienna, Vienna Austria 20 1090, Wahringer Gurtel 18-20, Vienna, Austria.
C3 Medical University of Vienna; Medical University of Vienna
RP Eckl-Dorna, J (corresponding author), Med Univ Vienna, Vienna Austria 20 1090, Wahringer Gurtel 18-20, Vienna, Austria.
EM julia.eckl-dorna@meduniwien.ac.at
RI Eckl-Dorna, Julia/AAY-6371-2020; liu, dongsheng/IWM-1597-2023; Brkic,
   Faris/AAF-7329-2019
OI Liu, David Tianxiang/0000-0001-6948-737X
NR 28
TC 18
Z9 18
U1 0
U2 3
PU INT RHINOLOGIC SOC
PI UTRECHT
PA UNIV MEDICAL CENTER UTRECHT, RM G05 127, DEPT OTORHINOL, HEIDELBERGLAAN
   100, 3584 CX UTRECHT, NETHERLANDS
SN 0300-0729
J9 RHINOLOGY
JI Rhinology
PY 2023
VL 61
IS 4
BP 320
EP +
DI 10.4193/Rhin22.408
PG 11
WC Otorhinolaryngology
WE Science Citation Index Expanded (SCI-EXPANDED)
SC Otorhinolaryngology
GA O9NA5
UT WOS:001047001600001
PM 37515811
DA 2025-03-20
ER

PT J
AU Zhang, N
   Bachert, C
AF Zhang, N.
   Bachert, C.
TI Biologics for the treatment of chronic rhinosinusitis with nasal polyps
   - State of the Art
SO ALLERGOLOGIE
LA German
DT Review
DE chronic rhinosinusitis; nasal polyps; type 2 inflammation; biologics;
   biomarkers; Mepolizumab; Omalizumab; Dupilumab
ID STAPHYLOCOCCUS-AUREUS ENTEROTOXINS; MEPOLIZUMAB; PREVALENCE; SURGERY;
   SERUM; IL-4; IGE
AB In 2006 to 2017, a number of randomized, double-blind, placebo-controlled trials on the use of monoclonal antibodies in chronic rhinosinusitis with nasal polyps were published. They were the first to demonstrate that these innovative therapies are in principle effective in the treatment of nasal polyps. The target proteins, interleukin (IL)-4, IL-5, and IL-13 as well as immunoglobulin (Ig) E had been identified as key proteins in previous basic studies. The studies are characterized by small numbers of cases, but have paved the way for phase 3 studies, which are currently underway and which could lead to the market introduction of the first drug with this indication as early as next year. They already provide some hints of the effects to be expected from biologics; however, phase 3 studies with more patients and a more homogeneous patient population will be crucial for indications, patient selection, and stop rules for each of these biologics. For those patients with severe polyposis whose disease could previously not be controlled by pharmacotherapy and/or surgery, there will undoubtedly be new therapeutic options that will put an end to the risks and shortcomings of previous therapies.
C1 [Zhang, N.; Bachert, C.] Univ Ghent, Upper Airways Res Lab, C Heymanslaan 10, B-9000 Ghent, Belgium.
C3 Ghent University; Ghent University Hospital
RP Bachert, C (corresponding author), Univ Ghent, Upper Airways Res Lab, C Heymanslaan 10, B-9000 Ghent, Belgium.; Bachert, C (corresponding author), Univ Ghent, Dept Otorhinolaryngol, C Heymanslaan 10, B-9000 Ghent, Belgium.; Bachert, C (corresponding author), Ghent Univ Hosp, C Heymanslaan 10, B-9000 Ghent, Belgium.
EM Claus.Bachert@ugent.be
RI Bachert, Claus/J-8825-2012
NR 22
TC 0
Z9 0
U1 0
U2 6
PU DUSTRI-VERLAG DR KARL FEISTLE
PI DEISENHOFEN-MUENCHEN
PA BAHNHOFSTRASSE 9 POSTFACH 49, D-82032 DEISENHOFEN-MUENCHEN, GERMANY
SN 0344-5062
J9 ALLERGOLOGIE
JI Allergologie
PD JUN
PY 2019
VL 42
IS 6
BP 281
EP 290
DI 10.5414/ALX02090
PG 10
WC Allergy
WE Science Citation Index Expanded (SCI-EXPANDED)
SC Allergy
GA IB2LT
UT WOS:000470101500008
DA 2025-03-20
ER

PT J
AU Gomez, LD
   Khan, AH
   Peters, AT
   Bachert, C
   Wagenmann, M
   Heffler, E
   Hopkins, C
   Hellings, PW
   Zhang, M
   Xing, J
   Rowe, P
   Jacob-Nara, JA
AF Gomez, Lucia De Prado
   Khan, Asif H.
   Peters, Anju T.
   Bachert, Claus
   Wagenmann, Martin
   Heffler, Enrico
   Hopkins, Claire
   Hellings, Peter W.
   Zhang, Mei
   Xing, Jun
   Rowe, Paul
   Jacob-Nara, Juby A.
TI Efficacy and Safety of Dupilumab Versus Omalizumab in Chronic
   Rhinosinusitis With Nasal Polyps and Asthma: EVEREST Trial Design
SO AMERICAN JOURNAL OF RHINOLOGY & ALLERGY
LA English
DT Article
DE Asthma; biologics; chronic rhinosinusitis with nasal polyps; CRSwNP;
   dupilumab; EVEREST trial; omalizumab; phase 4; study design; type 2
   inflammatory
ID EXHALED NITRIC-OXIDE; MANAGEMENT; SMELL; QUESTIONNAIRE; PREVALENCE;
   BIOLOGICS; ANTIBODY; DISEASE
AB Background Chronic rhinosinusitis with nasal polyps (CRSwNP) and asthma are chronic type 2 inflammatory diseases that are frequently associated with each other. Dupilumab inhibits the dual signaling pathways of interleukin (IL)-4 and IL-13, which are key and central drivers of type 2 inflammation in CRSwNP. Omalizumab blocks the action of immunoglobulin E. Head-to-head studies are required to investigate the comparative efficacy and safety of these interventions. EVEREST (EValuating trEatment RESponses of dupilumab vs omalizumab in Type 2 patients) trial is designed to evaluate whether the efficacy of dupilumab is superior to omalizumab in treating patients with CRSwNP and comorbid asthma (ClinicalTrials.gov Identifiers: NCT04998604). Objective Here, we describe the EVEREST study design to compare the efficacy and safety of dupilumab compared to omalizumab over 24 weeks of treatment in patients with severe CRSwNP and comorbid asthma. Methods EVEREST is a global, phase 4 multicenter, randomized (1:1), double-blind, active-controlled trial. Approximately 422 adult patients with severe CRSwNP, symptoms of nasal congestion and loss of smell, and coexisting asthma will be recruited across 15 countries. The primary objective is to assess the efficacy of dupilumab compared to omalizumab in reducing the nasal polyp size and improving the sense of smell. The key secondary objectives are to evaluate the comparative efficacy in improving CRSwNP symptoms (eg, nasal congestion) and lung function. The safety will be evaluated in terms of treatment-emergent adverse events (AEs), serious AEs, and AEs of special interest. Conclusions EVEREST is the first head-to-head trial assessing the comparative efficacy and safety of 2 biologics in patients with severe CRSwNP and comorbid asthma. The study will provide evidence to help optimize treatment plans for patients that suffer from severe CRSwNP and comorbid asthma.
C1 [Gomez, Lucia De Prado] Sanofi, 410 Thames Valley Pk Dr, Reading RG6 1PT, Berks, England.
   [Khan, Asif H.] Sanofi, Chilly Mazarin, France.
   [Peters, Anju T.] Northwestern Univ, Feinberg Sch Med, Chicago, IL 60611 USA.
   [Bachert, Claus; Hellings, Peter W.] Univ Ghent, Ghent, Belgium.
   [Wagenmann, Martin] Univ Dusseldorf, Dusseldorf, Germany.
   [Heffler, Enrico] Humanitas Clin & Res Ctr IRCCS, Personalized Med Asthma & Allergy, Milan, Italy.
   [Heffler, Enrico] Humanitas Univ, Dept Biomed Sci, Milan, Italy.
   [Hopkins, Claire] Guys Hosp & Kings Coll London, London, England.
   [Hellings, Peter W.] Univ Hosp Leuven, Leuven, Belgium.
   [Zhang, Mei; Xing, Jun; Rowe, Paul; Jacob-Nara, Juby A.] Sanofi, Bridgewater, NJ USA.
C3 Sanofi-Aventis; Sanofi United Kingdom; Sanofi-Aventis; Sanofi France;
   Northwestern University; Feinberg School of Medicine; Ghent University;
   Heinrich Heine University Dusseldorf; Humanitas University; University
   of London; King's College London; KU Leuven; University Hospital Leuven;
   Sanofi-Aventis; Sanofi USA
RP Gomez, LD (corresponding author), Sanofi, 410 Thames Valley Pk Dr, Reading RG6 1PT, Berks, England.
EM Lucia.DePradoGomez@sanofi.com
RI Hopkins, Claire/ACT-6075-2022; Gomez, Lucia/KPY-6016-2024; Khan,
   Asif/GRJ-1775-2022; Bachert, Claus/J-8825-2012; Hellings,
   Peter/I-4068-2018; Heffler, Enrico/F-9455-2010; Khan, Asif/T-6551-2017
OI Hellings, Peter/0000-0001-6898-688X; Heffler,
   Enrico/0000-0002-0492-5663; Khan, Asif/0000-0001-9158-0116; De Prado
   Gomez, Lucia/0000-0002-9464-2201
FU Sanofi
FX This research is sponsored by Sanofi. ClinicalTrials.gov Identifiers:
   NCT04998604
NR 59
TC 13
Z9 13
U1 3
U2 5
PU SAGE PUBLICATIONS INC
PI THOUSAND OAKS
PA 2455 TELLER RD, THOUSAND OAKS, CA 91320 USA
SN 1945-8924
EI 1945-8932
J9 AM J RHINOL ALLERGY
JI Am. J. Rhinol. Allergy
PD NOV
PY 2022
VL 36
IS 6
BP 788
EP 795
DI 10.1177/19458924221112211
EA JUL 2022
PG 8
WC Otorhinolaryngology
WE Science Citation Index Expanded (SCI-EXPANDED)
SC Otorhinolaryngology
GA 5D9TM
UT WOS:000825826900001
PM 35837739
DA 2025-03-20
ER

PT J
AU Nasta, MS
   Chatzinakis, VA
   Georgalas, CC
AF Nasta, Melina S.
   Chatzinakis, Vasileios A.
   Georgalas, Christos C.
TI Updates on current evidence for biologics in chronic rhinosinusitis
SO CURRENT OPINION IN OTOLARYNGOLOGY & HEAD AND NECK SURGERY
LA English
DT Review
DE biologics; chronic rhinosinusitis; dupilumab; monoclonal antibodies;
   nasal polyps
ID EOSINOPHILIC ASTHMA; NASAL POLYPOSIS; MEPOLIZUMAB; MANAGEMENT; ALLERGY
AB Purpose of review The purpose of this review is to present the most important recent developments concerning biologics as a therapeutic option for chronic rhinosinusitis (CRS). Recent findings mAb anti-IL-4 receptor alpha (Dupilumab) was recently approved by Food and Drug Administration (FDA) for patients with CRSwNP and four other biologics are under investigation, with promising preliminary results. CRS is a disease associated with a significant symptom burden and high-indirect costs. Despite recent advances in combined approaches, persistent symptoms or recurrences are not uncommon. Monoclonal antibodies, used mainly to treat asthma, have recently been shown to have a positive impact on controlling the symptoms of CRS and reducing the need for endoscopic sinus surgery. Dupilumab, mepolizumab, reslizumab, benralizumab and omalizumab are discussed and their mechanism of action, risk and current evidence on efficacy are presented. Preliminary studies show encouraging results with relatively few side effects. Once the high cost of such therapies is addressed, they could prove an important adjuvant therapy for patients with CRS. Large-scale clinical trials designed to evaluate them are called for.
C1 [Nasta, Melina S.; Chatzinakis, Vasileios A.] Hellen Red Cross Hosp Korgialeneio Benakeio, Dept Otorhinolaryngol Head & Neck Surg, Athens, Greece.
   [Georgalas, Christos C.] Univ Nicosia, Nicosia, Cyprus.
   [Georgalas, Christos C.] Hygeia Hosp, Athens, Greece.
C3 University of Nicosia; Hygeia Hospital
RP Georgalas, CC (corresponding author), Hygeia Hosp, Endoscop Skull Base Athens, Erythrou Stayrou 4, Athens 15123, Greece.
EM cgeorgalas@gmail.com
OI Georgalas, Christos/0000-0003-1158-020X
NR 37
TC 8
Z9 8
U1 0
U2 0
PU LIPPINCOTT WILLIAMS & WILKINS
PI PHILADELPHIA
PA TWO COMMERCE SQ, 2001 MARKET ST, PHILADELPHIA, PA 19103 USA
SN 1068-9508
EI 1531-6998
J9 CURR OPIN OTOLARYNGO
JI Curr. Opin. Otolaryngol. Head Neck Surg.
PD FEB
PY 2020
VL 28
IS 1
BP 18
EP 24
DI 10.1097/MOO.0000000000000594
PG 7
WC Otorhinolaryngology
WE Science Citation Index Expanded (SCI-EXPANDED)
SC Otorhinolaryngology
GA NG6UC
UT WOS:000564115600005
PM 31789925
DA 2025-03-20
ER

PT J
AU Tai, J
   Han, M
   Kim, TH
AF Tai, Junhu
   Han, Munsoo
   Kim, Tae Hoon
TI Therapeutic Strategies of Biologics in Chronic Rhinosinusitis: Current
   Options and Future Targets
SO INTERNATIONAL JOURNAL OF MOLECULAR SCIENCES
LA English
DT Review
DE chronic rhinosinusitis; biologics; therapeutic strategy; immunity;
   monoclonal antibody
ID REFRACTORY CHRONIC RHINOSINUSITIS; GAMMA-INDUCIBLE PROTEIN-10; NASAL
   POLYPS; MEPOLIZUMAB; EXPRESSION; OMALIZUMAB; DISEASE; CXCL10;
   INTERFERENCE; DEFINITIONS
AB Chronic rhinosinusitis is a chronic inflammatory disease of the upper airways, for which treatment options include medical or surgical therapy. However, there are limitations to conservative treatment strategies, such as the relapse of nasal polyps. In this review, we discuss the rising role of biomolecular mechanisms associated with various biologics that have been approved or are undergoing clinical trials to treat chronic rhinosinusitis. We also highlight the potential molecular therapeutic targets for managing and treating chronic rhinosinusitis.
C1 [Tai, Junhu; Han, Munsoo; Kim, Tae Hoon] Korea Univ, Coll Med, Dept Otorhinolaryngol Head & Neck Surg, Seoul 02841, South Korea.
C3 Korea University; Korea University Medicine (KU Medicine)
RP Kim, TH (corresponding author), Korea Univ, Coll Med, Dept Otorhinolaryngol Head & Neck Surg, Seoul 02841, South Korea.
EM junhu69@korea.ac.kr; mshan35@gmail.com; doctorthk@gmail.com
RI Kim, Tae-Hun/G-8728-2014; Tai, Junhu/GSM-9615-2022
OI Tai, Junhu/0000-0003-1491-9889; HAN, MUNSOO/0000-0003-1359-6248
FU Basic Science Research Program, National Research Foundation of Korea -
   Ministry of Science and Technology [2017R1A2B2003575,
   NRF-2020R1A2C1006398]; Basic Science Research Program, National Research
   Foundation of Korea - Ministry of Science, ICT & Future Planning
   [2017R1A2B2003575, NRF-2020R1A2C1006398]; Ministry of Science and ICT,
   Korea, under the ICT Creative Consilience program [2020R1C1C1012288,
   IITP-2022-20200-01819]; Korea Health Technology RD Project [HI17C0387];
   Korea Health Industry Development Institute (KHIDI); Ministry of Health
   and Welfare
FX This research was supported by the Basic Science Research Program,
   National Research Foundation of Korea, funded by the Ministry of Science
   and Technology and the Ministry of Science, ICT & Future Planning
   (2017R1A2B2003575, NRF-2020R1A2C1006398), the Ministry of Science and
   ICT (2020R1C1C1012288), Korea, under the ICT Creative Consilience
   program (IITP-2022-20200-01819) supervised by the Institute for
   Information & Communications Technology Planning & Evaluation (IITP),
   the Korea Health Technology R&D Project (HI17C0387), Korea Health
   Industry Development Institute (KHIDI), and the Ministry of Health and
   Welfare.
NR 81
TC 20
Z9 20
U1 2
U2 15
PU MDPI
PI BASEL
PA ST ALBAN-ANLAGE 66, CH-4052 BASEL, SWITZERLAND
SN 1661-6596
EI 1422-0067
J9 INT J MOL SCI
JI Int. J. Mol. Sci.
PD MAY
PY 2022
VL 23
IS 10
AR 5523
DI 10.3390/ijms23105523
PG 12
WC Biochemistry & Molecular Biology; Chemistry, Multidisciplinary
WE Science Citation Index Expanded (SCI-EXPANDED)
SC Biochemistry & Molecular Biology; Chemistry
GA 1R1TR
UT WOS:000803160500001
PM 35628333
OA Green Published, gold
DA 2025-03-20
ER

PT J
AU Peters, AT
   Han, JK
   Hellings, P
   Heffler, E
   Gevaert, P
   Bachert, C
   Xu, YX
   Chuang, CC
   Neupane, B
   Msihid, J
   Mannent, LP
   Guyot, P
   Kamat, S
AF Peters, Anju T.
   Han, Joseph K.
   Hellings, Peter
   Heffler, Enrico
   Gevaert, Philippe
   Bachert, Claus
   Xu, Yingxin
   Chuang, Chien-Chia
   Neupane, Binod
   Msihid, Jerome
   Mannent, Leda P.
   Guyot, Patricia
   Kamat, Siddhesh
TI Indirect Treatment Comparison of Biologics in Chronic Rhinosinusitis
   with Nasal Polyps
SO JOURNAL OF ALLERGY AND CLINICAL IMMUNOLOGY-IN PRACTICE
LA English
DT Article
DE CRSwNP; Dupilumab; Indirect treatment comparison; Omalizumab
ID SINUS SURGERY; ALLERGY; SLEEP; INFLAMMATION; EOSINOPHILIA; MEPOLIZUMAB;
   ENDOTYPES; ASTHMA
AB BACKGROUND: Among patients with chronic rhinosinusitis with nasal polyps (CRSwNP), randomized clinical trials (RCTs) of biologics, such as anti-interleukin-4/interleukin-13 (dupilumab) and anti-immunoglobulin E (omalizumab), have demonstrated efficacy compared with intranasal corticosteroids (INCS). However, no head-to-head RCTs exist between biologics.
   OBJECTIVE: To perform an indirect treatment comparison (ITC) of the efficacy of biologics plus INCS versus placebo (INCS) as a common comparator.
   METHODS: Embase, MEDLINE, and Cochrane were searched for RCTs of biologics in CRSwNP. Bucher ITCs were performed for outcomes at week 24: nasal polyp score (NPS) (range, 0-8), nasal congestion (NC) (range, 0-3), loss of smell (range, 0-3), University of Pennsylvania Smell Identification Test (range, 0-40), total symptom score (range, 0-12), 22-item sinonasal outcome test (range, 0-110), and responder analyses based on NPS or NC improvement of 1 point or greater.
   RESULTS: Assessment of trial design, baseline characteristics, and outcome measures suggested that ITC was feasible with four phase 3 RCTs: dupilumab SINUS-24 and SINUS-52 (NCT02912468/NCT02898454) and omalizumab POLYP 1 and POLYP 2 (NCT03280550/NCT03280537). In the intent-totreat population, dupilumab had significantly greater improvements from baseline to week 24 versus omalizumab across key outcomes: NPS (least squares mean difference [95% confidence interval], -1.04 [-1.63 to -0.44]), NC (-0.35 [-0.60 to -0.11]), loss of smell (-0.66 [-0.90 to -0.42]), University of Pennsylvania Smell Identification Test (6.70 [4.67-8.73]), and total symptom score (-1.18 [-1.95 to -0.41]). Improvement in the 22-item sinonasal outcome test was greater in dupilumab versus omalizumab but was not statistically significant. Dupilumab patients were significantly more likely to achieve >= 1-point improvement in NPS (odds ratio [95% CI] = 3.58 [1.82-7.04]) and NC (2.13 [1.12-4.04]) versus omalizumab.
   CONCLUSIONS: Although ITCs have limitations, these results demonstrated that dupilumab had consistently greater improvements in key CRSwNP outcomes versus omalizumab at week 24. (C) 2021 The Authors. Published by Elsevier Inc. on behalf of the American Academy of Allergy, Asthma & Immunology.
C1 [Peters, Anju T.] Northwestern Univ, Feinberg Sch Med, Allergy Immunol Div, Chicago, IL 60611 USA.
   [Peters, Anju T.] Northwestern Univ, Feinberg Sch Med, Sinus & Allergy Ctr, Chicago, IL 60611 USA.
   [Han, Joseph K.] Eastern Virginia Med Sch, Norfolk, VA 23501 USA.
   [Hellings, Peter] Univ Hosp Leuven, Leuven, Belgium.
   [Heffler, Enrico] IRCCS, Humanitas Clin & Res Ctr, Personalized Med Asthma & Allergy, Milan, Italy.
   [Heffler, Enrico] Humanitas Univ, Dept Biomed Sci, Milan, Italy.
   [Gevaert, Philippe; Bachert, Claus] Univ Ghent, Ghent, Belgium.
   [Bachert, Claus] Karolinska Inst, Stockholm, Sweden.
   [Bachert, Claus] Sun Yat Sen Univ, Affiliated Hosp 1, Guangzhou, Peoples R China.
   [Xu, Yingxin; Kamat, Siddhesh] Regeneron Pharmaceut Inc, Tarrytown, NY USA.
   [Chuang, Chien-Chia] Sanofi, Cambridge, MA USA.
   [Neupane, Binod] Evidera, Montreal, PQ, Canada.
   [Msihid, Jerome; Mannent, Leda P.; Guyot, Patricia; Kamat, Siddhesh] Sanofi, Chilly Mazarin, France.
C3 Northwestern University; Feinberg School of Medicine; Northwestern
   University; Feinberg School of Medicine; Eastern Virginia Medical
   School; KU Leuven; University Hospital Leuven; Humanitas University;
   Ghent University; Karolinska Institutet; Sun Yat Sen University;
   Regeneron; Sanofi-Aventis; Sanofi USA; Sanofi-Aventis; Sanofi France
RP Peters, AT (corresponding author), Northwestern Univ, Feinberg Sch Med, Div Allergy Immunol, 211 E Ontario,Ste 1000, Chicago, IL 60611 USA.
EM anjupeters@northwestern.edu
RI Heffler, Enrico/F-9455-2010; Bachert, Claus/J-8825-2012; Gevaert,
   Philippe/AAP-1892-2020; Hellings, Peter/I-4068-2018
OI Hellings, Peter/0000-0001-6898-688X; Gevaert,
   Philippe/0000-0002-1629-8468
FU Sanofi (Cambridge, Mass); Regeneron Pharmaceuticals, Inc. (Tarrytown,
   NY); Sanofi Genzyme; Regeneron Pharmaceuticals, Inc.
FX The SINUS-24 (NCT02912468) and SINUS-52 (NCT02898454) trials were
   sponsored by Sanofi (Cambridge, Mass) and Regeneron Pharmaceuticals,
   Inc. (Tarrytown, NY), which also provided funding for the indirect
   treatment comparison analyses and medical writing assistance for the
   manuscript. Medical writing assistance was provided under the direction
   of the authors by Joseph Hodgson, PhD (Adelphi Group, Macclesfield, UK)
   in accordance with Good Publication Practice (GPP3) guidelines, funded
   by Sanofi Genzyme and Regeneron Pharmaceuticals, Inc. The authors would
   like to thank Kyle Fahrbach (Evidera, Waltham, Mass) for assistance with
   data analyses, and Loubna Haddy (Hays Life Sciences, London, UK) for
   systematic review of the literature that informed the ITC analysis (both
   funded by Sanofi Genzyme and Regeneron Pharmaceuticals, Inc.).
NR 44
TC 69
Z9 70
U1 3
U2 4
PU ELSEVIER
PI AMSTERDAM
PA RADARWEG 29, 1043 NX AMSTERDAM, NETHERLANDS
SN 2213-2198
EI 2213-2201
J9 J ALLER CL IMM-PRACT
JI J. Allergy Clin. Immunol.-Pract.
PD JUN
PY 2021
VL 9
IS 6
BP 2461
EP +
DI 10.1016/j.jaip.2021.01.031
EA JUN 2021
PG 16
WC Allergy; Immunology
WE Science Citation Index Expanded (SCI-EXPANDED)
SC Allergy; Immunology
GA TM9DJ
UT WOS:000675846800039
PM 33548517
OA Green Published, hybrid
DA 2025-03-20
ER

PT J
AU Bobolea, I
   Hagemann, J
   Sanak, M
   Klimek, L
   Mullol, J
AF Bobolea, Irina
   Hagemann, Jan
   Sanak, Marek
   Klimek, Ludger
   Mullol, Joaquim
TI Current Goals of NSAID-ERD Management: Patient-Centered Approaches
   Involving NSAID Desensitization With and Without Biologics
SO JOURNAL OF ALLERGY AND CLINICAL IMMUNOLOGY-IN PRACTICE
LA English
DT Article
DE Asthma; Aspirin; NSAIDs; Biologics; Desensitiza- tion; Dupilumab;
   Omalizumab; Mepolizumab; NSAID-ERD; Tezepelumab
ID EXACERBATED RESPIRATORY-DISEASE; ASPIRIN DESENSITIZATION; NASAL POLYPS;
   CHRONIC RHINOSINUSITIS; ASTHMATIC-PATIENTS; LYSINE-ASPIRIN; INTOLERANCE;
   TOLERANCE; HYPERSENSITIVITY; METAANALYSIS
AB The classic approach of nonsteroidal anti-inflammatory drug (NSAID)-exacerbated respiratory disease (NSAID-ERD) includes pharmaceutical and surgical treatments, as well as avoidance of cyclooxygenase 1- inhibitor NSAIDs. The introduction of biologics in the treatment of severe asthma and chronic rhinosinusitis with nasal polyps represents an alternative therapeutic approach to the classical aspirin therapy after desensitization (ATAD) in some regions, and with convincing results. However, their use is limited due to approval and/or high-cost restrictions. NSAID-ERD is a mainly type 2 and highly eosinophilic disease, and mAbs targeting IgE or IL-5, IL-4, and IL-13 have been shown to be effective for both severe asthma and severe chronic rhinosinusitis with nasal polyps. So far, dupilumab demonstrated greater efficacy in patients with NSAID-ERD than in aspirin-tolerant patients with regard to several clinical outcomes. Patients with NSAID-ERD respond very rapidly to omalizumab also, with reduction in the release of prostaglandin D2 and cysteinyl leukotrienes. Patients favored biologic treatment over ATAD in multiple retrospective analyses, which must be acknowledged when choosing one or the other option. Although this review will summarize ATAD in general, it will more prominently focus on when ATAD should be considered, even when type 2 biologics are available. In addition, there are conflicting studies as to whether patients on a type 2 biologic become desensitized to NSAIDs, because omalizumab proved to restore tolerance to aspirin in only two-third of patients. This goal of NSAID tolerance should be considered as part of disease control future approaches, representing one of many aspects in a patient-centered care approach. (c) 2024 The Authors. Published by Elsevier Inc. on behalf of the American Academy of Allergy, Asthma & Immunology. This is an open access article under the CC BY-NC-ND license (http:// creativecommons.org/licenses/by-nc-nd/4.0/). (J Allergy Clin Immunol Pract 2024;12:2934-44)
C1 [Bobolea, Irina] Hosp Clin Barcelona, FRCB IDIBAPS, Allergy Dept, Severe Asthma Unit, Barcelona, Catalonia, Spain.
   [Bobolea, Irina; Mullol, Joaquim] CIBER Resp Dis CIBERES, Madrid, Spain.
   [Hagemann, Jan; Klimek, Ludger] Ctr Rhinol & Allergol, Wiesbaden, Germany.
   [Hagemann, Jan] Univ Med Mainz, Dept Otolaryngoloy Head & Neck Surg, Mainz, Germany.
   [Sanak, Marek] Jagiellonian Univ Med Coll, Dept Internal Med, Krakow, Poland.
   [Mullol, Joaquim] Univ Barcelona, Hosp Clin Barcelona, ENT Dept, Rhinol Unit,FRCB IDIBAPS, Barcelona, Catalonia, Spain.
   [Mullol, Joaquim] Univ Barcelona, Hosp Clin Barcelona, ENT Dept, Smell Clin Unit,FRCB IDIBAPS, Barcelona, Catalonia, Spain.
C3 University of Barcelona; Hospital Clinic de Barcelona; CIBER - Centro de
   Investigacion Biomedica en Red; CIBERES; Johannes Gutenberg University
   of Mainz; Jagiellonian University; Collegium Medicum Jagiellonian
   University; University of Barcelona; Hospital Clinic de Barcelona;
   University of Barcelona; Hospital Clinic de Barcelona
RP Bobolea, I (corresponding author), Hosp Clin Barcelona, Allergy Dept, Villarroel 170, Barcelona 08036, Catalonia, Spain.; Hagemann, J (corresponding author), Ctr Rhinol & Allergol, Quellen 10, D-65183 Wiesbaden, Germany.
EM bobolea@clinic.cat; jan.hagemann@allergiezentrum.org
RI Mullol, Joaquim/F-2951-2014; Sanak, Marek/AAV-1628-2021
FU Almirall; AstraZeneca; GSK; Mitsubishi-Tanabe; Sanofi-Genzyme; UCB
   Pharma; Viatris/MEDA Pharma
FX or funding for clinical trials and research projects from Almirall,
   AstraZeneca, Genentech, GSK, Glenmark, Lilly, Menarini,
   Mitsubishi-Tanabe, MSD, NOU-COR/Uriach Group, Novartis, Procter &
   Gamble, Regeneron Pharmaceuticals, Inc, Sanofi-Genzyme, UCB Pharma, and
   Viatris/MEDA Pharma. The rest of the authors declare no relevant
   conflicts of interest.
NR 110
TC 1
Z9 1
U1 1
U2 1
PU ELSEVIER
PI AMSTERDAM
PA RADARWEG 29, 1043 NX AMSTERDAM, NETHERLANDS
SN 2213-2198
EI 2213-2201
J9 J ALLER CL IMM-PRACT
JI J. Allergy Clin. Immunol.-Pract.
PD NOV
PY 2024
VL 12
IS 11
BP 2934
EP 2944
DI 10.1016/j.jaip.2024.09.012
EA NOV 2024
PG 11
WC Allergy; Immunology
WE Science Citation Index Expanded (SCI-EXPANDED)
SC Allergy; Immunology
GA L8Z1L
UT WOS:001353538300001
PM 39306329
OA hybrid
DA 2025-03-20
ER

PT J
AU Laidlaw, TM
   Chu, DK
   Stevens, WW
   White, AA
AF Laidlaw, Tanya M.
   Chu, Derek K.
   Stevens, Whitney W.
   White, Andrew A.
TI Controversies in Allergy: Aspirin Desensitization or Biologics for
   Aspirin-Exacerbated Respiratory Disease-How to Choose
SO JOURNAL OF ALLERGY AND CLINICAL IMMUNOLOGY-IN PRACTICE
LA English
DT Article
DE Chronic rhinosinusitis; CRSwNP; Nasal polyps; Aspirin-exacerbated
   respiratory disease; AERD; Aspirin desensitization; Biologics;
   Dupilumab; Omalizumab; Mepolizumab; Benralizumab
ID ENDOSCOPIC SINUS SURGERY; CHRONIC RHINOSINUSITIS; ASTHMATIC-PATIENTS;
   PRIMARY PREVENTION; NASAL POLYPOSIS; OUTCOMES; SAFETY; MEPOLIZUMAB;
   MANAGEMENT; TOLERANCE
AB Aspirin-exacerbated respiratory disease (AERD) can be a frustratingly complex syndrome to treat. Until recently, standard medical and surgical therapies for patients' asthma and chronic rhinosinusitis with nasal polyposis were the primary treatment modalities available, combined with either complete avoidance of all aspirin and nonsteroidal anti-inflammatory medications, or aspirin desensitization and initiation of high-dose aspirin therapy. There are now several targeted respiratory biologics added to the available armament for patients with AERD and choosing between this ever-growing list of options can be daunting for both patients and their clinicians. This review includes our understanding and interpretation of the existing data for each option, along with our own approach to weighing the pros and cons of each treatment for individual patients. (C) 2022 American Academy of Allergy, Asthma & Immunology
C1 [Laidlaw, Tanya M.] Harvard Med Sch, Brigham & Womens Hosp, Div Allergy & Clin Immunol, Boston, MA 02115 USA.
   [Chu, Derek K.] McMaster Univ, Dept Med, Div Clin Immunol & Allergy, Hamilton, ON, Canada.
   [Chu, Derek K.] McMaster Univ, Dept Hlth Res Methods Evidence & Impact, Hamilton, ON, Canada.
   [Chu, Derek K.] Res Inst St Joes Hamilton, Hamilton, ON, Canada.
   [Stevens, Whitney W.] Northwestern Univ, Dept Med, Div Allergy & Immunol, Feinberg Sch Med, Chicago, IL 60611 USA.
   [White, Andrew A.] Scripps Clin, Div Allergy Asthma & Immunol, San Diego, CA USA.
C3 Harvard University; Harvard University Medical Affiliates; Brigham &
   Women's Hospital; Harvard Medical School; McMaster University; McMaster
   University; Northwestern University; Feinberg School of Medicine;
   Scripps Research Institute
RP Laidlaw, TM (corresponding author), Brigham & Womens Hosp, Div Allergy & Clin Immunol, Dept Med, 60 Fenwood Rd, Boston, MA 02114 USA.
EM tlaidlaw@partners.org
RI T, E/HII-8943-2022
OI Chu, Derek/0000-0001-8269-4496
FU National Institutes of Health (NIH); National Institute of Allergy and
   Infectious Disease (NIAID) [K23AI141694]; AAAAI Foundation Faculty
   Development Award; NIH/NIAID [U19 AI095219]
FX W.W. Stevens received funding from the National Institutes of Health
   (NIH), the National Institute of Allergy and Infectious Disease (NIAID),
   award number K23AI141694. D.K. Chu received funding support from a AAAAI
   Foundation Faculty Development Award. T.M. Laidlaw received funding
   support from NIH/NIAID U19 AI095219. A.A. White has no funding for this
   project.
NR 51
TC 17
Z9 18
U1 0
U2 6
PU ELSEVIER
PI AMSTERDAM
PA RADARWEG 29, 1043 NX AMSTERDAM, NETHERLANDS
SN 2213-2198
EI 2213-2201
J9 J ALLER CL IMM-PRACT
JI J. Allergy Clin. Immunol.-Pract.
PD JUN
PY 2022
VL 10
IS 6
BP 1462
EP 1467
DI 10.1016/j.jaip.2021.12.030
EA JUN 2022
PG 6
WC Allergy; Immunology
WE Science Citation Index Expanded (SCI-EXPANDED)
SC Allergy; Immunology
GA 3N5PN
UT WOS:000836200100008
PM 34999274
DA 2025-03-20
ER

PT J
AU Rosso, C
   De Corso, E
   Conti, V
   Nitro, L
   Saibene, AM
   Parazzini, E
   Rinaldo, R
   De Pascalis, S
   Arnone, F
   Centanni, S
   Montuori, C
   D'Auria, LM
   Felisati, G
   Pipolo, C
AF Rosso, Cecilia
   De Corso, Eugenio
   Conti, Valerio
   Nitro, Letizia
   Saibene, Alberto Maria
   Parazzini, Elena
   Rinaldo, Rocco
   De Pascalis, Sabrina
   Arnone, Flavio
   Centanni, Stefano
   Montuori, Claudio
   D'Auria, Leandro Maria
   Felisati, Giovanni
   Pipolo, Carlotta
TI Switching of biological therapy to dupilumab in comorbid patients with
   severe asthma and CRSwNP
SO EUROPEAN ARCHIVES OF OTO-RHINO-LARYNGOLOGY
LA English
DT Article
DE Nasal polyps; Biological therapy; Monoclonal antibodies; Dupilumab;
   CRSwNP; Mepolizumab; Omalizumab; Benralizumab
ID CHRONIC RHINOSINUSITIS; NASAL POLYPOSIS; EFFICACY; SURGERY; SAFETY
AB PurposeNowadays, several efficacious biologic drugs are used for severe asthma with or without chronic rhinosinusitis with nasal polyps (CRSwNP). However, it has been observed that not all comorbid patients (asthma/CRSwNP) receiving biologic treatment for asthma experience satisfactory control of both conditions equally.MethodsWe selected 20 patients who had both severe asthma and comorbid CRSwNP under biological treatment with benralizumab, omalizumab or mepolizumab with adequate control of asthma but inadequate control of nasal symptoms. Patients were switched to dupilumab and outcomes were evaluated at baseline (T0), at 3 months (T1), at 6 months (T2), at 12 months (T3) and finally at 18 months (T4). Data were collected at each time point including blood tests measuring eosinophil levels and total IgE, SNOT22, ACT, NPS score, rhinomanometry, olfactory testing, and nasal cytology.ResultsThe results showed an overall improvement in all the outcomes. Peripheral eosinophilia was observed consistently with existing literature. All patients registered an improvement in sinonasal outcomes, while only one patient had a worsening of asthma. Three patients interrupted the therapy due to various causes: poor asthma control, onset of psoriasis and thrombocytopenia.ConclusionsThe response to a biologic treatment for CRSwNP control may be heterogenous and it seems that patients may benefit from switching improving control in equal measure in the upper and lower airway. Further studies to explore the endotype/phenotype which best fits with each biologic are mandatory to personalize the therapy.
C1 [Rosso, Cecilia; Saibene, Alberto Maria; Felisati, Giovanni; Pipolo, Carlotta] Univ Milan, Dept Hlth Sci, ASST Santi Paolo & Carlo, Otolaryngol Unit, Milan, Italy.
   [De Corso, Eugenio] A Gemelli Hosp Fdn IRCCS, Unit Otorhinolaryngol Head & Neck Surg, I-00168 Rome, Italy.
   [Conti, Valerio; Nitro, Letizia; Arnone, Flavio] Univ Milan, ASST Santi Paolo & Carlo, Otolaryngol Unit, Milan, Italy.
   [Parazzini, Elena; Rinaldo, Rocco; De Pascalis, Sabrina; Centanni, Stefano] Univ Milan, Dept Hlth Sci, ASST Santi Paolo & Carlo, Pulmonol Dept, Milan, Italy.
   [Montuori, Claudio; D'Auria, Leandro Maria] Univ Cattolica Sacro Cuore, Dept Head & Neck & Sensory Organs, I-00168 Rome, Italy.
   [Rosso, Cecilia] Univ Milan, San Paolo Hosp, Otolaryngol Dept, Via Rudini 8, I-20154 Milan, Italy.
C3 University of Milan; University of Milan; University of Milan; Catholic
   University of the Sacred Heart; IRCCS Policlinico Gemelli; San
   Paolo-Polo Universitaria Hospital; University of Milan
RP Rosso, C (corresponding author), Univ Milan, Dept Hlth Sci, ASST Santi Paolo & Carlo, Otolaryngol Unit, Milan, Italy.; Rosso, C (corresponding author), Univ Milan, San Paolo Hosp, Otolaryngol Dept, Via Rudini 8, I-20154 Milan, Italy.
EM rosso.cecilia1@gmail.com
RI Pipolo, Carlotta/AAA-3425-2022; Saibene, Alberto/H-7702-2019; De Corso,
   Eugenio/T-5096-2019; Rinaldo, Rocco Francesco/HIR-5424-2022
OI CENTANNI, STEFANO/0000-0001-9923-535X; Conti,
   Valerio/0009-0003-7611-4629; D'Auria, Leandro Maria/0009-0007-7101-1080;
   Montuori, Claudio/0000-0003-2070-0314; Rosso,
   Cecilia/0000-0002-2187-0799; saibene, alberto maria/0000-0003-1457-6871;
   NITRO, LETIZIA/0000-0002-0236-8728; Rinaldo, Rocco
   Francesco/0000-0003-3999-5298
FU Universit degli Studi di Milano
FX No other individual or organization have made contributions to the
   research of the manuscript. Non-financial interests: none.
NR 31
TC 9
Z9 9
U1 1
U2 3
PU SPRINGER
PI NEW YORK
PA ONE NEW YORK PLAZA, SUITE 4600, NEW YORK, NY, UNITED STATES
SN 0937-4477
EI 1434-4726
J9 EUR ARCH OTO-RHINO-L
JI Eur. Arch. Oto-Rhino-Laryn.
PD JUN
PY 2024
VL 281
IS 6
BP 3017
EP 3023
DI 10.1007/s00405-024-08461-y
EA FEB 2024
PG 7
WC Otorhinolaryngology
WE Science Citation Index Expanded (SCI-EXPANDED)
SC Otorhinolaryngology
GA TG9T2
UT WOS:001160314700002
PM 38347197
OA hybrid, Green Published
DA 2025-03-20
ER

PT J
AU Chen, JN
   Wang, H
   Zhang, C
   Shi, L
   Zhang, QQ
   Song, XL
   Wang, DH
   Hu, L
   Yu, HM
   Sun, XC
AF Chen, Jiani
   Wang, Huan
   Zhang, Chen
   Shi, Le
   Zhang, Qianqian
   Song, Xiaole
   Wang, Dehui
   Hu, Li
   Yu, Hongmeng
   Sun, Xicai
TI Comparative short-term efficacy of endoscopic sinus surgery and
   biological therapies in chronic rhinosinusitis with nasal polyps: A
   network meta-analysis
SO CLINICAL AND TRANSLATIONAL ALLERGY
LA English
DT Article
DE biologics; chronic rhinosinusitis with nasal polyps; endoscopic sinus
   surgery; quality of life; systematic review
ID CONTINUED MEDICAL THERAPY
AB BackgroundTo compare the safety and efficacy between endoscopic sinus surgery and different biologics in treating chronic rhinosinusitis with nasal polyps in adults by reviewing the existing clinical trials. MethodsData extraction and risk of bias assessment were conducted by 2 independent reviewers according to the PRISMA recommendations and any disagreement was resolved by a third investigator. Outcomes were measured through a random-effects model. We searched Embase, Web of Science, MEDLINE, Cochrane, and other relevant sources from its inception to April 30, 2022. We included randomized controlled trials(RCTs) involving endoscopic sinus surgery (ESS) or biologics in treating adult patients with chronic rhinosinusitis with nasal polyps. Studies involving other miscellaneous diseases, non-RCT design, and insufficient participants or follow-up were excluded. ResultsIn this systematic review, five RCTs and 1748 patients were included. All the biologics, as well as ESS, could significantly improve key nasal outcomes in CRSwNP both at 6 months and 1 year. Dupilumab exhibited better efficacy than ESS in improving SNOT-22 scores at one year. However, ESS showed superiority over three biologics in improving nasal congestion scores (NCS) at two various time points, except for better efficacy of Dupilumab at 1 year. For the loss of smell scores, a greater improvement was observed in the Dupilumab cohort compared with other biologics and even ESS counterparts. Safety analysis showed no significant difference between the ESS cohort and biologic treatment. ConclusionsIn summary, ESS showed comparable improvement in quality of life and symptoms to Omalizumab, Mepolizumab, and Benralizumab. Dupilumab seems to be more effective than ESS in selected items, whereas head-to-head trials and real-world studies are urgent to compare their efficacy. Our findings also showed that biologics could be applied as alternative or adjuvant therapy for uncontrolled severe CRSwNP.
C1 [Chen, Jiani; Wang, Huan; Zhang, Chen; Shi, Le; Zhang, Qianqian; Song, Xiaole; Wang, Dehui; Hu, Li; Yu, Hongmeng; Sun, Xicai] Fudan Univ, Eye & ENT Hosp, ENT Inst, Shanghai, Peoples R China.
   [Yu, Hongmeng] Chinese Acad Med Sci, Res Units New Technol Endoscop Surg Skull Base Tum, Beijing, Peoples R China.
   [Sun, Xicai] Fudan Univ, Eye & ENT Hosp, High Altitude Rhinol Res Ctr, Shigatse, Peoples R China.
   [Sun, Xicai] Peoples Hosp Shigatse City, Shigatse, Peoples R China.
   [Sun, Xicai] Peoples Hosp Shigatse City, Dept Otolaryngol, Shigatse, Peoples R China.
   [Hu, Li; Yu, Hongmeng; Sun, Xicai] 83 Fenyang Rd, Shanghai 200031, Peoples R China.
C3 Fudan University; Chinese Academy of Medical Sciences - Peking Union
   Medical College; Fudan University
RP Hu, L; Yu, HM; Sun, XC (corresponding author), 83 Fenyang Rd, Shanghai 200031, Peoples R China.
EM hl318ent@163.com; hongmengyush@fudan.edu.cn; laryngeal@163.com
RI Song, Xiaole/GQP-8900-2022; Zhang, Qianqian/AAB-5846-2022
OI Song, Xiaole/0000-0002-9757-4937; Sun, Xicai/0000-0003-1423-0942
FU Natural Science Foundation of China [82000953]; Natural Science
   Foundation of Shanghai [21ZR1411700]; New Technologies of Endoscopic
   Surgery in Skull Base Tumor: CAMS Innovation Fund for Medical Sciences
   (CIFMS) [2019-I2M-5-003]
FX ACKNOWLEDGMENTS This work was supported by the Natural Science
   Foundation of China (no. 82000953), the Natural Science Foundation of
   Shanghai (no. 21ZR1411700), and the New Technologies of Endoscopic
   Surgery in Skull Base Tumor: CAMS Innovation Fund for Medical Sciences
   (CIFMS) (2019-I2M-5-003).
NR 30
TC 9
Z9 10
U1 3
U2 7
PU WILEY
PI HOBOKEN
PA 111 RIVER ST, HOBOKEN 07030-5774, NJ USA
EI 2045-7022
J9 CLIN TRANSL ALLERGY
JI Clin. Transl. Allergy
PD JUN
PY 2023
VL 13
IS 6
AR e12269
DI 10.1002/clt2.12269
PG 14
WC Allergy
WE Science Citation Index Expanded (SCI-EXPANDED)
SC Allergy
GA H8MY0
UT WOS:000998448900001
PM 37357547
OA Green Published, gold
DA 2025-03-20
ER

PT J
AU Oykhman, P
   Paramo, FA
   Bousquet, J
   Kennedy, DW
   Brignardello-Petersen, R
   Chu, DK
AF Oykhman, Paul
   Paramo, Fernando Aleman
   Bousquet, Jean
   Kennedy, David W.
   Brignardello-Petersen, Romina
   Chu, Derek K.
TI Comparative efficacy and safety of monoclonal antibodies and aspirin
   desensitization for chronic rhinosinusitis with nasal polyposis: A
   systematic review and network meta-analysis
SO JOURNAL OF ALLERGY AND CLINICAL IMMUNOLOGY
LA English
DT Review
DE Dupilumab; omalizumab; mepolizumab; reslizumab; benralizumab; etokimab;
   AK001; aspirin desensitization; chronic rhinosinusitis with nasal
   polyposis (CRSwNP); biologics
ID QUALITY-OF-LIFE; EXACERBATED RESPIRATORY-DISEASE; DOUBLE-BLIND;
   EOSINOPHILIC ASTHMA; MEPOLIZUMAB; PREVALENCE; BIOLOGICS; DUPILUMAB;
   MULTICENTER; RESLIZUMAB
AB Background: Chronic rhinosinusitis with nasal polyposis (CRSwNP) is an inflammatory condition of the upper airways. Optimal management is unclear.
   Objective: We compared the effects of mAbs and aspirin desensitization (ASA-D) for treatment of CRSwNP.
   Methods: We searched the Medline, Embase, Cochrane Central Register of Controlled Trials, International Clinical Trials Registry Platform, US Food and Drug Administration, and the European Medicines Agency databases from inception to August 4, 2021, for randomized controlled trials comparing the effects of mAbs and ASA-D for CRSwNP. We conducted network meta-analysis of sinusitis symptoms, heath-related quality of life, rescue oral corticosteroids and surgery, endoscopic and radiologic scores, and adverse events. We used the Grades of Recommendation Assessment, Development and Evaluation (GRADE) approach to assess certainty of evidence. PROSPERO CRD42020177334.
   Results: Twenty-nine randomized controlled trials evaluating 8 treatments (n = 3461) were included in the network meta-analysis. Compared to placebo, moderate to high certainty evidence showed that health-related quality of life (SNOT-22) improved with dupilumab (mean difference [MD] -19.91 [95% confidence interval (CI) -22.50, -17.32]), omalizumab (MD -16.09 [95% CI -19.88, -12.30]), mepolizumab (MD -12.89 [95% CI -16.58, -9.19], ASA-D (MD -10.61 [95% CI -14.51, -6.71]), and benralizumab (MD -7.68 [95% CI -12.09, -3.27]). The risk of rescue nasal polyp surgery likely decreased with dupilumab (risk difference [RD] -16.35% [95% CI -18.13, -13.48]), omalizumab (RD -7.40% [95% CI -11.04, -2.43]), mepolizumab (RD -12.33% [95% CI -15.56, -7.22]), and ASA-D (RD -16.00% [95% CI -19.79, 0.21]; all moderate certainty). Comparisons among agents show with moderate to high certainty that dupilumab ranks among the most beneficial for 7 of 7 outcomes, omalizumab for 2 of 7, mepolizumab for 1 of 7, and ASA-D for 1 of 7.
   Conclusions: Multiple biologics and ASA-D credibly improve patient-important outcomes, with clinically important differences in effects among agents; dupilumab uniquely ranks among the most beneficial for all outcomes studied.
C1 [Oykhman, Paul; Paramo, Fernando Aleman; Chu, Derek K.] McMaster Univ, Dept Med, Div Clin Immunol & Allergy, Hamilton, ON, Canada.
   [Brignardello-Petersen, Romina; Chu, Derek K.] McMaster Univ, Dept Hlth Res Methods Evidence & Impact, Hamilton, ON, Canada.
   [Chu, Derek K.] Res Inst St Joes Hamilton, Hamilton, ON, Canada.
   [Bousquet, Jean] Charite Univ Med Berlin, Berlin, Germany.
   [Bousquet, Jean] Humboldt Univ, Berlin, Germany.
   [Bousquet, Jean] Berlin Inst Hlth, Comprehens Allergy Ctr, Dept Dermatol & Allergy, Berlin, Germany.
   [Bousquet, Jean] CHU, Montpellier, France.
   [Bousquet, Jean] MACVIA France, Montpellier, France.
   [Kennedy, David W.] Univ Penn, Dept Otorhinolaryngol Head & Neck Surg, Philadelphia, PA 19104 USA.
C3 McMaster University; McMaster University; Berlin Institute of Health;
   Free University of Berlin; Humboldt University of Berlin; Charite
   Universitatsmedizin Berlin; Humboldt University of Berlin; Berlin
   Institute of Health; Universite de Montpellier; CHU de Montpellier;
   Universite de Montpellier; University of Pennsylvania
RP Chu, DK (corresponding author), McMaster Univ, Div Clin Immunol & Allergy, Dept Med, Med Ctr, Rm 3V51,1280 Main St W, Hamilton, ON L8S 4K1, Canada.; Chu, DK (corresponding author), McMaster Univ, Dept Hlth Res Methods Evidence & Impact, Med Ctr, Rm 3V51,1280 Main St W, Hamilton, ON L8S 4K1, Canada.
EM chudk@mcmaster.ca
RI Bousquet, Jean/O-4221-2019; T, E/HII-8943-2022
OI Chu, Derek/0000-0001-8269-4496
NR 71
TC 142
Z9 152
U1 9
U2 35
PU MOSBY-ELSEVIER
PI NEW YORK
PA 360 PARK AVENUE SOUTH, NEW YORK, NY 10010-1710 USA
SN 0091-6749
EI 1097-6825
J9 J ALLERGY CLIN IMMUN
JI J. Allergy Clin. Immunol.
PD APR
PY 2022
VL 149
IS 4
BP 1286
EP 1295
DI 10.1016/j.jaci.2021.09.009
PG 10
WC Allergy; Immunology
WE Science Citation Index Expanded (SCI-EXPANDED)
SC Allergy; Immunology
GA 3T5RO
UT WOS:000840331500021
PM 34543652
OA hybrid
HC Y
HP N
DA 2025-03-20
ER

PT J
AU Pauwels, B
   Jonstam, K
   Bachert, C
AF Pauwels, Bauke
   Jonstam, Karin
   Bachert, Claus
TI Emerging biologics for the treatment of chronic rhinosinusitis
SO EXPERT REVIEW OF CLINICAL IMMUNOLOGY
LA English
DT Review
DE asthma; biologics; biomarkers; chronic rhinosinusitis; dupilumab;
   endotypes; mepolizumab; monoclonal antibodies; nasal polyps; omalizumab
ID THYMIC STROMAL LYMPHOPOIETIN; NECROSIS-FACTOR-ALPHA; ANTI-IGE; NASAL
   POLYPS; MONOCLONAL-ANTIBODY; DOUBLE-BLIND; ASTHMATIC-PATIENTS;
   THERAPEUTIC APPROACH; EOSINOPHILIC ASTHMA; PERSISTENT ASTHMA
AB Chronic rhinosinusitis (CRS) is a prevalent chronic inflammatory disease of the nasal and paranasal cavities and is known to seriously impair quality of life in affected patients. CRS appears to be a heterogeneous group of diseases with different inflammatory and remodeling patterns, suggesting that not only different clinical phenotypes but also pathophysiological endotypes occur. CRS with nasal polyps (CRSwNP) is considered a more severe phenotype, especially when associated with comorbid asthma, as patients having this condition often do not respond to conventional treatment, including topical and systemic corticosteroids or surgery. Recently, studies with biologic agents have shown various effects in severe airway disease; specifically in Th2-biased CRSwNP, these effects were very promising. The greatest challenge for the future is to define the different endotypes of CRSwNP using easily accessible biomarkers to select the patients who have the best chance of a positive therapeutic response to innovative approaches.
C1 [Pauwels, Bauke; Bachert, Claus] Ghent Univ Hosp, Dept Otorhinolaryngol, Upper Airways Res Lab, Ghent, Belgium.
   [Jonstam, Karin; Bachert, Claus] Karolinska Inst, Karolinska Univ Hosp, Dept Otorhinolaryngol, Clintec, Solna, Sweden.
C3 Ghent University; Ghent University Hospital; Karolinska Institutet;
   Karolinska University Hospital
RP Bachert, C (corresponding author), Ghent Univ Hosp, Dept Otorhinolaryngol, Upper Airways Res Lab, Ghent, Belgium.
EM Claus.Bachert@ugent.be
RI Bachert, Claus/J-8825-2012; Jonstam, Karin/M-6266-2019
NR 77
TC 36
Z9 39
U1 0
U2 13
PU TAYLOR & FRANCIS LTD
PI ABINGDON
PA 2-4 PARK SQUARE, MILTON PARK, ABINGDON OR14 4RN, OXON, ENGLAND
SN 1744-666X
EI 1744-8409
J9 EXPERT REV CLIN IMMU
JI Expert Rev. Clin. Immunol.
PD MAR
PY 2015
VL 11
IS 3
BP 349
EP 361
DI 10.1586/1744666X.2015.1010517
PG 13
WC Immunology
WE Science Citation Index Expanded (SCI-EXPANDED)
SC Immunology
GA CB9XT
UT WOS:000349988300006
PM 25651905
DA 2025-03-20
ER

PT J
AU Li, T
   Yin, JL
   Yang, YJ
   Wang, GK
   Zhang, Y
   Song, XC
AF Li, Tong
   Yin, Jiali
   Yang, Yujuan
   Wang, Guangkuo
   Zhang, Yu
   Song, Xicheng
TI Dupilumab in chronic rhinosinusitis with nasal polyposis: current
   status, challenges, and future perspectives
SO EXPERT REVIEW OF CLINICAL IMMUNOLOGY
LA English
DT Review
DE Biologic therapy; Chronic rhinosinusitis with nasal polyposis;
   Dupilumab; Type 2 inflammation; Eosinophils; >
ID ENDOSCOPIC SINUS SURGERY; DOUBLE-BLIND; EFFICACY; SAFETY; OMALIZUMAB;
   SYMPTOMS; BENRALIZUMAB; MULTICENTER; MEPOLIZUMAB; PREVALENCE
AB IntroductionChronic sinusitis with nasal polyposis (CRSwNP) is a common heterogeneous disease that mainly manifests as chronic inflammation of the sinus mucosa. The effect of conventional treatments for CRSwNP, such as oral corticosteroids, intranasal corticosteroids (INCS) and polypectomy, is not always obvious, and postoperative recurrence is common in some CRSwNP patients. In recent years, some biologics have been shown to be very effective in treating refractory CRSwNP, of which dupilumab has attracted much attention as the first monoclonal drug approved to treat nasal polyps.Areas coveredIn this review, we discuss the research status of dupilumab in treatment of CRSwNP and how dupilumab differs from other treatment methods.Expert opinionThe European Union and United States have approved dupilumab as the first biological agent for treatment of CRSwNP. Dupilumab can improve symptoms of nasal congestion or obstruction, nasal secretion, and olfactory loss in patients with CRSwNP. It can also improve a patient's health-related quality of life (HR-QoL) and reduce the need for systemic corticosteroids and nasal polyp surgery. While subcutaneous injection of dupilumab is a novel method for treating CRSwNP, it is still necessary to reasonably evaluate which patients might benefit most from biological therapy.
C1 [Li, Tong; Yin, Jiali; Yang, Yujuan; Wang, Guangkuo; Zhang, Yu; Song, Xicheng] Qingdao Univ, Yantai Yuhuangding Hosp, Dept Otolaryngol Head & Neck Surg, Yantai 264000, Peoples R China.
   [Li, Tong; Yin, Jiali; Yang, Yujuan; Wang, Guangkuo; Zhang, Yu; Song, Xicheng] Yantai Yuhuangding Hosp, Shandong Prov Clin Res Ctr Otorhinolaryngol Dis, Yantai, Peoples R China.
   [Li, Tong; Yin, Jiali; Yang, Yujuan; Wang, Guangkuo] Yantai Yuhuangding Hosp, Yantai Key Lab Otorhinolaryngol Dis, Yantai, Peoples R China.
C3 Qingdao University
RP Song, XC (corresponding author), Qingdao Univ, Yantai Yuhuangding Hosp, Dept Otolaryngol Head & Neck Surg, Yantai 264000, Peoples R China.
EM superzhang013@163.com
RI Yin, Jiali/HLG-7946-2023
OI Yin, Jiali/0000-0002-5245-4851
FU National Natural Science Foundation of China [82271146, 82271147]; Major
   Scientific and Technological Innovation Project of Shandong Province
   [2020CXGC011302, 2022CXGC020506]
FX The research was supported by the National Natural Science Foundation of
   China (82271146 and 82271147) and the Major Scientific and Technological
   Innovation Project of Shandong Province (2020CXGC011302 and
   2022CXGC020506)
NR 97
TC 2
Z9 3
U1 2
U2 4
PU TAYLOR & FRANCIS LTD
PI ABINGDON
PA 2-4 PARK SQUARE, MILTON PARK, ABINGDON OR14 4RN, OXON, ENGLAND
SN 1744-666X
EI 1744-8409
J9 EXPERT REV CLIN IMMU
JI Expert Rev. Clin. Immunol.
PD AUG 3
PY 2023
VL 19
IS 8
SI SI
BP 939
EP 948
DI 10.1080/1744666X.2023.2231150
EA JUL 2023
PG 10
WC Immunology
WE Science Citation Index Expanded (SCI-EXPANDED)
SC Immunology
GA M5EZ7
UT WOS:001022981300001
PM 37378551
DA 2025-03-20
ER

PT J
AU Bajpai, S
   Marino, MJ
   Rank, MA
   Donaldson, AM
   O'Brien, EK
   Lal, D
AF Bajpai, Shilpika
   Marino, Michael J.
   Rank, Matthew A.
   Donaldson, Angela M.
   O'Brien, Erin K.
   Lal, Devyani
TI Benefits of biologic therapy administered for asthma on co-existent
   chronic rhinosinusitis: A real-world study
SO INTERNATIONAL FORUM OF ALLERGY & RHINOLOGY
LA English
DT Article
DE asthma; benralizumab; biologic; chronic rhinosinusitis; dupilumab;
   machine learning; mepolizumab; omalizumab; reslizumab; sinusitis;
   therapy
ID NASAL POLYPS; ALLERGY; IGE
AB Background: Asthma and some chronic rhinosinusitis (CRS) subtypes are mediated by similar pathophysiologic mechanisms. The purpose of this study was to evaluate the effects of biologic therapy for asthma on co-existent CRS in the "real-world" setting.
   Methods: A review of electronic health records (2016-2019) at Mayo Clinic was conducted to identify asthma patients treated with biologics who had co-existent CRS. Matched-pair analyses compared pretherapy and posttherapy Lund-Mackay computed tomography (CT) scores and 22-item Sino-Nasal Outcome Test (SNOT-22) scores. Performance of endoscopic sinus surgery (ESS) after initiating biologics was studied.
   Results: We identified 247 patients who received anti-asthma biologic therapy and had co-existent CRS. Of these, 181 patients (73.3%) had CRS with nasal polyposis (CRSwNP) and 66 (26.7%) had CRS without nasal polyposis (CRSsNP). The biologics utilized were omalizumab (51.0%), mepolizumab (46.6%), benralizumab (10.5%), reslizumab (1.6%), and dupilumab (2.4%). Anti-interleukin-5 (anti-IL-5) intervention was associated with significant improvement in CT scores (CRS overall, CRSwNP subgroup, CRSsNP subgroup) and SNOT-22 scores (CRS overall, CRSwNP subgroup). Patients on omalizumab had a decrease in CT scores, but not SNOT-22 scores. ESS was performed in 206 patients (84.1%); 55 (22.3%) underwent surgery post-biologic intervention (anti-IL-5: 16.5%; omalizumab 27.8% of patients).
   Conclusion: Anti-IL-5 agents were associated with improved CT and SNOT-22 scores in the overall CRS group and in CRSwNP subgroup; CRSsNP patients showed improved CT scores only. Omalizumab improved CT but not SNOT-22 scores. ESS was performed in 22% of patients after initiating biologics. These real-world results may influence future trial designs and clinical applications of biologics for CRS. (c) 2021 ARSAAOA, LLC.
C1 [Bajpai, Shilpika] Univ Kansas, Sch Med, Kansas City, KS USA.
   [Marino, Michael J.; Rank, Matthew A.; Lal, Devyani] Mayo Clin, Dept Otorhinolaryngol, Phoenix, AZ USA.
   [Rank, Matthew A.] Mayo Clin, Div Allergy Asthma & Clin Immunol, Scottsdale, AZ USA.
   [Donaldson, Angela M.] Mayo Clin, Dept Otorhinolaryngol, Jacksonville, FL 32224 USA.
   [O'Brien, Erin K.] Mayo Clin, Dept Otolaryngol Head & Neck Surg, Rochester, MN USA.
C3 University of Kansas; University of Kansas Medical Center; Mayo Clinic;
   Mayo Clinic Phoenix; Mayo Clinic; Mayo Clinic Phoenix; Mayo Clinic; Mayo
   Clinic
RP Lal, D (corresponding author), Mayo Clin Arizona, Div Rhinol, Dept Otolaryngol, 5777 E Mayo Blvd, Phoenix, AZ 85054 USA.
EM Lal.devyani@mayo.edu
OI Lal, Devyani/0000-0002-7593-2385; O'Brien, Erin/0000-0002-4891-9548
NR 27
TC 28
Z9 28
U1 0
U2 4
PU WILEY
PI HOBOKEN
PA 111 RIVER ST, HOBOKEN 07030-5774, NJ USA
SN 2042-6976
EI 2042-6984
J9 INT FORUM ALLERGY RH
JI Int. Forum Allergy Rhinol.
PD AUG
PY 2021
VL 11
IS 8
BP 1152
EP 1161
DI 10.1002/alr.22774
EA FEB 2021
PG 10
WC Otorhinolaryngology
WE Science Citation Index Expanded (SCI-EXPANDED)
SC Otorhinolaryngology
GA TR4RF
UT WOS:000613527800001
PM 33527730
DA 2025-03-20
ER

PT J
AU Aldajani, A
   Alroqi, A
   Alromaih, S
   Aloulah, MO
   Alsaleh, S
AF Aldajani, Ahmad
   Alroqi, Ahmad
   Alromaih, Saud
   Aloulah, Mohammad O.
   Alsaleh, Saad
TI Adverse events of biological therapy in chronic rhinosinusitis with
   nasal polyps: A systematic review
SO AMERICAN JOURNAL OF OTOLARYNGOLOGY
LA English
DT Review
DE Rhinosinusitis; Nasal polyps; Inflammation; Biologics; Adverse events;
   Side effects; Monoclonal antibody
ID SURGERY; MEPOLIZUMAB; OMALIZUMAB; EFFICACY; SYMPTOMS; ALLERGY
AB The management of chronic rhinosinusitis with nasal polyps (CRSwNP) is challenging due to disease recurrence and adverse effects. Both surgical and medical treatment modalities impact the quality of patients' lives. Monoclonal antibody treatment has recently been used successfully in CRS with limited reported adverse events. We aimed to review the literature to shed more light on the safety and adverse events associated with the biological therapy of CRSwNP. A comprehensive systematic review was conducted on the safety of different biological treatments when used for managing CRSwNP. We have included 13 studies in the present systematic review, including 12 randomized controlled trials (RCTs) and one cross-sectional study. The total sample size for the included studies was 2282 patients. Six studies investigated the safety and adverse events of dupilumab; three investigated omalizumab, three investigated mepolizumab, and only one investigated reslizumab. Some studies have reported that adverse events were common with these types of drugs. However they were not specific and self-limited. Headaches, injection site reactions, and pharyngitis were the most common adverse events found among the reported adverse events. The Dupilumab trial reported pharyngitis in 225 patients (22.4 %) followed by erythema in 9.4 %, headache in 8.1 %, epistaxis in 5.1 %, and asthma in 1.7 % of patients. Trials which used omalizumab reported headaches, nasal pharyngitis, injection-site reactions to be the most common adverse events with estimated prevalence rates of 8.1 %, 5.9 %, and 5.2 %, respectively. Mepolizumab and reslizumab studies reported that 40 % of patients were complicated by nasal polyps/congestion/pharyngitis/infections, 14 had a headache (15.5 %), two developed asthma (2.2 %), and only one patient (1.1 %) had epistaxis as an adverse event. Although the literature's current investigations indicate the safety of the biologic treatment modalities, further studies are needed as some uncertainty among the trials have been reported.
C1 [Aldajani, Ahmad] Univ Jeddah, Coll Med, Dept Otorhinolaryngol Head & Neck Surg, Jeddah, Saudi Arabia.
   [Alroqi, Ahmad; Alromaih, Saud; Aloulah, Mohammad O.; Alsaleh, Saad] King Saud Univ, Coll Med, Dept Otorhinolaryngol Head & Neck Surg, Riyadh, Saudi Arabia.
   [Aldajani, Ahmad; Alroqi, Ahmad; Alromaih, Saud; Aloulah, Mohammad O.; Alsaleh, Saad] King Saud Univ, King Abdulaziz Univ Hosp, Dept Otolaryngol Head & Neck Surg, POB 245, Riyadh 11411, Saudi Arabia.
C3 University of Jeddah; King Saud University; King Saud University; King
   Abdulaziz University Hospital - Riyadh; King Abdulaziz University
RP Aldajani, A (corresponding author), King Saud Univ, King Abdulaziz Univ Hosp, Dept Otolaryngol Head & Neck Surg, POB 245, Riyadh 11411, Saudi Arabia.
EM Ahmad.b.aldajani@hotmail.com; aalroqi@ksu.edu.sa;
   saud.alromaih@gmail.com; dr_aloulah@hotmail.com; alssaad@ksu.edu.sa
RI Alromaih, Saud/IST-6492-2023; Alroqi, Ahmad/N-9813-2013; Alsaleh,
   Saad/J-1481-2016
OI Alromaih, Saud/0000-0003-2286-7492; Aldajani, Ahmad/0000-0001-8043-9096;
   Alroqi, Ahmad/0000-0002-5275-0255; Alsaleh, Saad/0000-0002-1236-2098
NR 38
TC 12
Z9 12
U1 0
U2 5
PU W B SAUNDERS CO-ELSEVIER INC
PI PHILADELPHIA
PA 1600 JOHN F KENNEDY BOULEVARD, STE 1800, PHILADELPHIA, PA 19103-2899 USA
SN 0196-0709
EI 1532-818X
J9 AM J OTOLARYNG
JI Am. J. Otolaryngol.
PD NOV-DEC
PY 2022
VL 43
IS 6
AR 103615
DI 10.1016/j.amjoto.2022.103615
EA AUG 2022
PG 8
WC Otorhinolaryngology
WE Science Citation Index Expanded (SCI-EXPANDED)
SC Otorhinolaryngology
GA 4Z5XU
UT WOS:000862282000002
PM 36057193
DA 2025-03-20
ER

PT J
AU Laidlaw, TM
   White, AA
AF Laidlaw, Tanya M.
   White, Andrew A.
TI Should Biologics Be Used Before Aspirin Desensitization in
   Aspirin-Exacerbated Respiratory Disease?
SO JOURNAL OF ALLERGY AND CLINICAL IMMUNOLOGY-IN PRACTICE
LA English
DT Article
DE Chronic rhinosinusitis; CRSwNP; Nasal polyps; Aspirin-exacerbated
   respiratory disease; AERD; Aspirin desen- sitization; Dupilumab;
   Omalizumab; Mepolizumab; Benralizumab
ID ENDOSCOPIC SINUS SURGERY; CHRONIC RHINOSINUSITIS; NASAL POLYPOSIS;
   TOLERANCE; DUPILUMAB; EFFICACY; OUTCOMES; MEPOLIZUMAB; MANAGEMENT;
   SAFETY
AB There has been a paradigm shift in the management of aspirinexacerbated respiratory disease (AERD). It started in 2015 when the first biologic was Food and Drug Administration (FDA) approved for severe eosinophilic asthma. Thus, there emerged a new era in the treatment of patients with type 2emediated airway diseases. This has led to an increasing number of options for patients, undoubtably a great thing, but has left clinicians without a clear answer for how to balance the therapies that exist for AERD, what to recommend for treatment, and how to best assess the benefits and rislos of each therapy. This paper aims to explore these benefits and rislos, and to provide a roadmap for future studies. (c) 2023 American Academy of Allergy, Asthma & Immunology (J Allergy Clin Immunol Pract 2024;12:79-84)
C1 [Laidlaw, Tanya M.] Harvard Med Sch, Brigham & Womens Hosp, Div Allergy & Clin Immunol, Boston, MA USA.
   [White, Andrew A.] Scripps Clin, Div Allergy Asthma & Immunol, San Diego, CA USA.
   [Laidlaw, Tanya M.] Brigham & Womens Hosp, Dept Med, Div Allergy & Clin Immunol, 60 Fenwood Rd, Boston, MA 02114 USA.
C3 Harvard University; Harvard University Medical Affiliates; Brigham &
   Women's Hospital; Harvard Medical School; Scripps Research Institute;
   Harvard University; Harvard University Medical Affiliates; Brigham &
   Women's Hospital
RP Laidlaw, TM (corresponding author), Brigham & Womens Hosp, Dept Med, Div Allergy & Clin Immunol, 60 Fenwood Rd, Boston, MA 02114 USA.
EM tlaidlaw@partners.org
FU National Institutes of Health (NIH) [U19AI095219]; Kaye Family; Vinik
   Family
FX This work was supported by the National Institutes of Health (NIH grant
   nos U19AI095219) , and by generous contributions from the Vinik and Kaye
   Families.
NR 49
TC 5
Z9 5
U1 2
U2 4
PU ELSEVIER
PI AMSTERDAM
PA RADARWEG 29, 1043 NX AMSTERDAM, NETHERLANDS
SN 2213-2198
EI 2213-2201
J9 J ALLER CL IMM-PRACT
JI J. Allergy Clin. Immunol.-Pract.
PD JAN
PY 2024
VL 12
IS 1
BP 79
EP 84
DI 10.1016/j.jaip.2023.09.019
EA JAN 2024
PG 6
WC Allergy; Immunology
WE Science Citation Index Expanded (SCI-EXPANDED)
SC Allergy; Immunology
GA GN2N2
UT WOS:001153284300001
PM 37778627
DA 2025-03-20
ER

PT J
AU Iqbal, IZ
   Kao, SST
   Ooi, EH
AF Iqbal, Isma Z.
   Kao, Stephen Shih-Teng
   Ooi, Eng Hooi
TI The role of biologics in chronic rhinosinusitis: a systematic review
SO INTERNATIONAL FORUM OF ALLERGY & RHINOLOGY
LA English
DT Review
DE chronic rhinosinusitis; immunotherapy; polyposis; quality of life; nasal
   polyps; biologic therapy; monoclonal antibodies
ID NASAL POLYPOSIS; ASTHMA; IMMUNOTHERAPY; MEPOLIZUMAB; MALIGNANCY;
   OMALIZUMAB; SAFETY
AB Background Chronic rhinosinusitis (CRS) refractory to medical and surgical treatment is challenging. It impacts patients' quality of life significantly. The pathophysiology of CRS has some similarities to allergic asthma and allergic rhinitis (AR) and includes eosinophilia, T-helper cell 2 cytokines, and local immunoglobilin E formation. Monoclonal antibody therapy has been used successfully in asthma and AR and more recently in CRS. Our was aim to systematically review the literature and identify the role of monoclonal antibodies (MAbs) in the treatment of CRS with polyps (CRSwNP) and without polyps (CRSsNP), especially with regard to comparability with current medical treatment, efficacy, and risk of complications. In addition, the role of surgery and biologics was evaluated. Methods We identified at total of 5341 relevant studies after a comprehensive database search. Six studies met the inclusion criteria, all 6 randomized, controlled trials. Results Treatment with omalizumab and mepolizumab demonstrated improvements in endoscopic nasal polyp score (EPS) and symptoms score in patients with CRSwNP when compared with placebo. Reslizumab reduced nasal polyp size in patients with raised intranasal interleukin-5 levels. Dupilumab treatment resulted in a 70% reduction in EPS compared with 20% in the placebo group (p < 0.001). These MAbs target different inflammatory markers involved in the pathophysiology of CRSwNP. None of the studies reported on CRSsNP or combined surgery with biologics. No severe adverse events were reported. Conclusion Evidence demonstrates that use of MAbs leads to clinical improvement in CRSwNP. However, further research is required to determine their long-term effects, comparability to other medical treatments, and potential side effects.
C1 [Iqbal, Isma Z.] Newcastle Upon Tyne NHS Hosp, Dept Otolaryngol, Newcastle, NSW, Australia.
   [Ooi, Eng Hooi] Flinders Univ S Australia, Adelaide, SA, Australia.
   [Ooi, Eng Hooi] Flinders Med Ctr, Otolaryngol & Head & Neck Surg, Adelaide, SA, Australia.
C3 Flinders University South Australia; Flinders Medical Centre
RP Iqbal, IZ (corresponding author), Newcastle Hosp, Freeman Hosp, Dept Otolaryngol, Freeman Rd, Newcastle Upon Tyne NE7 7DN, Tyne & Wear, England.
EM ismaiqbal@doctors.net.uk
RI Ooi, Eng H/H-7012-2019
OI Ooi, Eng H/0000-0002-7201-815X
NR 28
TC 33
Z9 34
U1 0
U2 4
PU WILEY
PI HOBOKEN
PA 111 RIVER ST, HOBOKEN 07030-5774, NJ USA
SN 2042-6976
EI 2042-6984
J9 INT FORUM ALLERGY RH
JI Int. Forum Allergy Rhinol.
PD FEB
PY 2020
VL 10
IS 2
BP 165
EP 174
DI 10.1002/alr.22473
EA DEC 2019
PG 10
WC Otorhinolaryngology
WE Science Citation Index Expanded (SCI-EXPANDED)
SC Otorhinolaryngology
GA LI3TY
UT WOS:000503926800001
PM 31869863
DA 2025-03-20
ER

PT J
AU Chong, LY
   Piromchai, P
   Sharp, S
   Snidvongs, K
   Webster, KE
   Philpott, C
   Hopkins, C
   Burton, MJ
AF Chong, Lee-Yee
   Piromchai, Patorn
   Sharp, Steve
   Snidvongs, Kornkiat
   Webster, Katie E.
   Philpott, Carl
   Hopkins, Claire
   Burton, Martin J.
TI Biologics for chronic rhinosinusitis
SO COCHRANE DATABASE OF SYSTEMATIC REVIEWS
LA English
DT Review
DE Biological Products [*therapeutic use]; Chronic Disease; Nasal
   Obstruction [drug therapy]; Nasal Polyps [drug therapy]; Quality of
   Life; Randomized Controlled Trials as Topic; Rhinitis [*drug therapy];
   Sinusitis [*drug therapy]; Treatment Outcome; Humans
ID QUALITY-OF-LIFE; TO-SEVERE ASTHMA; UNCONTROLLED CHRONIC RHINOSINUSITIS;
   COMORBID CHRONIC RHINOSINUSITIS; NASAL POLYPS; EOSINOPHILIC ASTHMA;
   DUPILUMAB EFFICACY; CLINICAL-EFFICACY; MONOCLONAL-ANTIBODY; ALLERGIC
   RHINITIS
AB Background
   This living systematic review is one of several Cochrane Reviews evaluating the medical management of patients with chronic rhinosinusitis.
   Chronic rhinosinusitis is common. It is characterised by inflammation of the nasal and sinus linings,nasal blockage, rhinorrhoea, facial pressure/pain and loss of sense of smell. It occurs with or without nasal polyps.
   'Biologics' are medicinal products produced by a biological process. Monoclonal antibodies are one type, already evaluated in other inflammatory conditions (e.g. asthma and atopic dermatitis). Objectives To assess the eJects of biologics for the treatment of chronic rhinosinusitis.
   Search methods
   The Cochrane ENT Information Specialist searched the Cochrane ENT Register; CENTRAL (2020, Issue 9); Ovid MEDLINE; Ovid Embase; Web of Science; ClinicalTrials.gov; ICTRP and additional sources for published and unpublished studies. The date of the search was 28 September 2020.
   Selection criteria
   Randomised controlled trials (RCTs) with at least three months follow-up comparing biologics (monoclonal antibodies) against placebo/ no treatment in patients with chronic rhinosinusitis.
   Data collection and analysis
   We used standard Cochrane methodological procedures. Our primary outcomes were disease-specific health-related quality of life (HRQL), disease severity and serious adverse events (SAEs). The secondary outcomes were avoidance of surgery, extent of disease (measured by endoscopic or computerised tomography (CT) score), generic HRQL and adverse eJects (nasopharyngitis, including sore throat). We used GRADE to assess the certainty of the evidence for each outcome.
   Main results
   We included 10 studies. Of 1262 adult participants, 1260 had severe chronic rhinosinusitis with nasal polyps; 43% to 100% of participants also had asthma. Three biologics, with diJerent targets, were evaluated: dupilumab, mepolizumab and omalizumab. All of the studies were sponsored or supported by industry. For this update (2021) we have included two new studies, including 265 participants, which reported data relating to omalizumab.
   Anti-IL-4Ra mAb (dupilumab) versus placebo/no treatment (all receiving intranasal steroids) Three studies ( 784 participants) evaluated dupilumab.
   Disease-specific HRQL was measured with the SNOT-22 (a 22-item questionnaire, with a score range of 0 to 110; minimal clinically important diJerence (MCID) 8.9 points). At 24 weeks, dupilumab results in a large reduction (improvement) in the SNOT-22 score (mean diJerence (MD) -19.61, 95% confidence interval (CI) -22.54 to -16.69; 3 studies; 784 participants; high certainty).
   At between 16 and 52 weeks of follow-up, dupilumab probably results in a large reduction in disease severity, as measured by a 0- to 10point visual analogue scale (VAS) (MD -3.00, 95% CI -3.47 to -2.53; 3 studies; 784 participants; moderate certainty). This is a global symptom score, including all aspects of chronic rhinosinusitis symptoms. At between 16 and 52 weeks of follow-up, dupilumab may result in a reduction in serious adverse events compared to placebo (5.9% versus 12.5%, risk ratio (RR) 0.47, 95% CI 0.29 to 0.76; 3 studies, 782 participants; low certainty).
   Anti-IL-5 mAb (mepolizumab) versus placebo/no treatment (all receiving intranasal steroids)
   Two studies (137 participants) evaluated mepolizumab.
   Disease-specific HRQL was measured with the SNOT-22. At 25 weeks, the SNOT-22 score may be reduced (improved) in participants receiving mepolizumab (MD -13.26 points, 95% CI -22.08 to -4.44; 1 study; 105 participants; low certainty; MCID 8.9).
   It is very uncertain whether there is a diJerence in disease severity at 25 weeks: on a 0- to 10-point VAS, disease severity was -2.03 lower in those receiving mepolizumab (95% CI -3.65 to -0.41; 1 study; 72 participants; very low certainty). It is very uncertain if there is a diJerence in the number of serious adverse events at between 25 and 40 weeks (1.4% versus 0%; RR 1.57, 95% CI 0.07 to 35.46; 2 studies; 135 participants, very low certainty).
   Anti-IgE mAb (omalizumab) versus placebo/no treatment (all receiving intranasal steroids) Five studies (329 participants) evaluated omalizumab.
   Disease-specific HRQL was measured with the SNOT-22. At 24 weeks omalizumab probably results in a large reduction in SNOT-22 score (MD -15.62, 95% CI -19.79 to -11.45; 2 studies; 265 participants; moderate certainty; MCID 8.9). We did not identify any evidence for overall disease severity.
   It is very uncertain whether omalizumab aJects the number of serious adverse events, with follow-up between 20 and 26 weeks (0.8% versus 2.5%, RR 0.32, 95% CI 0.05 to 2.00; 5 studies; 329 participants; very low certainty).
   Authors' conclusions
   Almost all of the participants in the included studies had nasal polyps (99.8%) and all were using topical nasal steroids for their chronic rhinosinusitis symptoms.
   In these patients, dupilumab improves disease-specific HRQL compared to placebo. It probably also results in a reduction in disease severity, and may result in a reduction in the number of serious adverse events.
   Mepolizumab may improve disease-specific HRQL.Itsis very uncertain if there is a diJerence in disease severity or the number of serious adverse events.
   Omalizumab probably improves disease-specific HRQL compared to placebo. It is very uncertain if there is a diJerence in the number of serious adverse events. There was no evidence regarding the eJect of omalizumab on disease severity (using global scores that address all symptoms of chronic rhinosinusitis).
C1 [Chong, Lee-Yee] Univ Oxford, Nuffield Dept Surg Sci, Oxford, England.
   [Piromchai, Patorn] Khon Kaen Univ, Fac Med, Dept Otorhinolaryngol, Khon Kaen, Thailand.
   [Sharp, Steve] Natl Inst Hlth & Care Excellence, Manchester, Lancs, England.
   [Snidvongs, Kornkiat] Chulalongkorn Univ, Fac Med, Dept Otolaryngol, Bangkok, Thailand.
   [Webster, Katie E.] Univ Oxford, Nuffield Dept Surg Sci, Cochrane ENT, Oxford, England.
   [Philpott, Carl] Univ East Anglia, Norwich Med Sch, Dept Med, Norwich, Norfolk, England.
   [Hopkins, Claire] Guys Hosp, ENT Dept, London, England.
   [Burton, Martin J.] Cochrane UK, Oxford, England.
C3 University of Oxford; Khon Kaen University; National Institute for
   Health & Care Excellence; Chulalongkorn University; University of
   Oxford; University of East Anglia; Guy's & St Thomas' NHS Foundation
   Trust; Cochrane Centre
RP Burton, MJ (corresponding author), Cochrane UK, Oxford, England.
EM martin.burton@cochrane.nhs.uk
RI Piromchai, Patorn/R-6482-2017; Hopkins, Claire/ACT-6075-2022; Philpott,
   Carl/H-4509-2019
OI Webster, Katie/0009-0002-7997-4133
FU National Institute for Health Research, UK [2019]; Infrastructure
   funding for Cochrane ENT; National Institute for Health Research, UK;
   Cochrane-NIHR Incentive Award
FX National Institute for Health Research, UK Infrastructure funding for
   Cochrane ENT National Institute for Health Research, UK Cochrane-NIHR
   Incentive Award 2019
NR 148
TC 54
Z9 54
U1 0
U2 9
PU WILEY
PI HOBOKEN
PA 111 RIVER ST, HOBOKEN 07030-5774, NJ USA
SN 1469-493X
EI 1361-6137
J9 COCHRANE DB SYST REV
JI Cochrane Database Syst Rev.
PY 2021
IS 3
AR CD013513
DI 10.1002/14651858.CD013513.pub3
PG 128
WC Medicine, General & Internal
WE Science Citation Index Expanded (SCI-EXPANDED)
SC General & Internal Medicine
GA RH9VR
UT WOS:000636560500036
PM 33710614
OA Green Published, Green Accepted
DA 2025-03-20
ER

PT J
AU Pfaar, O
   Beule, AG
   Laudien, M
   Stuck, BA
AF Pfaar, Oliver
   Beule, Achim Georg
   Laudien, Martin
   Stuck, Boris
CA Erweiterte Leitliniengrp Biol CRSc
TI Treatment of chronic rhinosinusitis with nasal polyps (CRSwNP) with
   monoclonal antibodies (biologics): S2k guideline of the German Society
   of Oto-Rhino-Laryngology, Head and Neck Surgery (DGHNO-KHC), and the
   German College of General Practitioners and Family Physicians (DEGAM)
SO HNO
LA German
DT Article
DE Sinusitis; Sinunasal diseases; Asthma; Nasal polyps
ID ANTI-IGE; OMALIZUMAB; RECOMMENDATIONS; MEPOLIZUMAB; THERAPY
AB Monoclonal antibodies (so-called biologics) can be prescribed for chronic rhinosinusitis with nasal polyps (CRSwNP) within the scope of their market authorization. However, their prescription is limited to severe CRSwNP without disease control, whereby certain requirements must be met. Dupilumab, omalizumab, and mepolizumab have currently gained market authorization, with adequate evidence for their efficacy and safety available in the literature. It can be assumed that other biologics will be approved for this indication in the future. The severity of disease and the efficacy of treatment should be assessed objectively and subjectively before treatment initiation and after an appropriate duration, respectively. The documentation sheet proposed in this guideline chapter can be used for the assessments. In the presence of relative contraindications, a treatment should only be initiated after differentiated consideration by an experienced physician in the sense of a case-by-case decision. In summary, this guideline chapter aims to contribute to high-quality care of adult patients with these therapies in view of the increasing evidence for treatment with these substances and the increasing number of market authorizations of different biologics.
C1 [Pfaar, Oliver; Stuck, Boris] Philipps Univ Marburg, Univ Klinikum Giessen & Marburg GmbH, Klin Hals Nasen & Ohrenheilkunde Kopf & Hals Chir, Baldingerstr, D-35043 Marburg, Germany.
   [Beule, Achim Georg] Univ Klinikum Munster, Klin Hals Nasen & Ohrenheilkunde, Munster, Germany.
   [Beule, Achim Georg] Univ Med Greifswald, Klin & Poliklin Hals Nasen Ohrenheilkunde Kopf &, Greifswald, Germany.
   [Laudien, Martin] Christian Albrechts Univ Kiel, Univ Klinikum Schleswig Holstein, Klin HNO Heilkunde Kopf & Halschirurg, Campus Kiel, Kiel, Germany.
C3 Philipps University Marburg; University Hospital of Giessen & Marburg;
   University of Munster; Universitat Greifswald; Greifswald Medical
   School; University of Kiel; Schleswig Holstein University Hospital
RP Pfaar, O (corresponding author), Philipps Univ Marburg, Univ Klinikum Giessen & Marburg GmbH, Klin Hals Nasen & Ohrenheilkunde Kopf & Hals Chir, Baldingerstr, D-35043 Marburg, Germany.
EM oliver@pfaar.org
RI Laudien, Martin/E-2096-2011; Beule, Achim/J-3525-2019
OI Milger, Katrin/0000-0003-2914-8773
FU Projekt DEAL
FX Open Access funding enabled and organized by Projekt DEAL.
NR 25
TC 11
Z9 11
U1 0
U2 0
PU SPRINGER
PI NEW YORK
PA ONE NEW YORK PLAZA, SUITE 4600, NEW YORK, NY, UNITED STATES
SN 0017-6192
EI 1433-0458
J9 HNO
JI HNO
PD APR
PY 2023
VL 71
IS 4
SI SI
BP 256
EP 263
DI 10.1007/s00106-023-01273-2
EA MAR 2023
PG 8
WC Otorhinolaryngology
WE Science Citation Index Expanded (SCI-EXPANDED)
SC Otorhinolaryngology
GA C4SX8
UT WOS:000956364700001
PM 36941387
OA hybrid, Green Published
DA 2025-03-20
ER

PT J
AU Pfaar, O
   Beule, AG
   Laudien, M
   Stuck, BA
   Erweiterte Leitliniengrp Biologika CRScNP
AF Pfaar, O.
   Beule, A. G.
   Laudien, M.
   Stuck, B. A.
   Erweiterte Leitliniengrp Biologika CRScNP
TI Treatment of chronic rhinosinusitis with nasal polyps (CRSwNP) with
   monoclonal antibodies (biologics): S2k guideline of the German Society
   of Oto-Rhino-Laryngology, Head and Neck Surgery (DGHNO-KHC), and the
   German College of General Practitioners and Family Physicians (DEGAM)
SO ALLERGOLOGIE
LA German
DT Article
DE sinusitis; sinunasal diseases; asthma; nasal polyps
ID ANTI-IGE; OMALIZUMAB; RECOMMENDATIONS; MEPOLIZUMAB; THERAPY
AB Monoclonal antibodies (so-called biologics) can be prescribed for chronic rhinosinusitis with nasal polyps (CRSwNP) within the scope of their market authorization. However, their prescription is limited to severe CRSwNP without disease control, whereby certain requirements must be met. Dupilumab, omalizumab, and mepolizumab have currently gained market authorization, with adequate evidence for their efficacy and safety available in the literature. It can be assumed that other biologics will be approved for this indication in the future. The severity of disease and the efficacy of treatment should be assessed objectively and subjectively before treatment initiation and after an appropriate therapy duration, respectively. The documentation sheet proposed in this guideline chapter can be used for the assessments. In the presence of relative contraindications, a treatment should only be initiated after differentiated consideration by an experienced physician in the sense of a case-by-case decision. In summary, this guideline chapter aims to contribute to high- quality care of adult patients with these therapies in view of the increasing evidence for treatment with these substances and the increasing number of market authorizations of different biologics.
C1 [Pfaar, O.; Stuck, B. A.] Philipps Univ Marburg, Univ Hosp Giessen & Marburg GmbH, Klin Hals Nasen & Ohrenheilkunde Kopf & Hals Chiru, Marburg, Germany.
   [Beule, A. G.] Univ Klinikum Munster, Klin Hals Nasen & Ohrenheilkunde, Munster, France.
   [Beule, A. G.] Univ Med Greifswald, Klinik & Poliklin Hals Nasen Ohrenheilkunde Kopf &, Greifswald, Germany.
   [Laudien, M.] Christian Albrechts Univ Kiel, Klin HNO Heilkunde Kopf & Halschirurg, Campus Kiel, Kiel, Germany.
C3 Philipps University Marburg; University Hospital of Giessen & Marburg;
   Universitat Greifswald; Greifswald Medical School; University of Kiel
RP Pfaar, O (corresponding author), Philipps Univ Marburg, Univ Hosp Giessen & Marburg GmbH, Klin Hals Nasen & Ohrenheilkunde Kopf & Hals Chiru, Marburg, Germany.
EM oliver@pfaar.org
RI Laudien, Martin/E-2096-2011; Beule, Achim/J-3525-2019
OI Milger, Katrin/0000-0003-2914-8773
NR 27
TC 11
Z9 11
U1 0
U2 0
PU DUSTRI-VERLAG DR KARL FEISTLE
PI DEISENHOFEN-MUENCHEN
PA BAHNHOFSTRASSE 9 POSTFACH 49, D-82032 DEISENHOFEN-MUENCHEN, GERMANY
SN 0344-5062
J9 ALLERGOLOGIE
JI Allergologie
PD NOV
PY 2023
VL 46
IS 11
BP 739
EP 748
DI 10.1007/s00106-023-01273-2
PG 10
WC Allergy
WE Science Citation Index Expanded (SCI-EXPANDED)
SC Allergy
GA X5C7M
UT WOS:001425534100001
PM 36941387
OA Green Published, hybrid
DA 2025-03-20
ER

PT J
AU Hopkins, C
   Han, JK
   Fokkens, W
   Wagenmann, M
   Guyot, P
   Khan, AH
   Nash, S
   Wang, ZX
   Xu, YX
   Msihid, J
   Neupane, B
   Nag, A
   Bachert, C
AF Hopkins, Claire
   Han, Joseph K.
   Fokkens, Wytske
   Wagenmann, Martin
   Guyot, Patricia
   Khan, Asif H.
   Nash, Scott
   Wang, Zhixiao
   Xu, Yingxin
   Msihid, Jerome
   Neupane, Binod
   Nag, Arpita
   Bachert, Claus
TI Dupilumab Versus Mepolizumab for Chronic Rhinosinusitis With Nasal
   Polyposis: An Indirect Treatment Comparison
SO JOURNAL OF ALLERGY AND CLINICAL IMMUNOLOGY-IN PRACTICE
LA English
DT Article
DE CRSwNP; Dupilumab; Mepolizumab; Indirect treatment comparison
ID ALLERGY
AB BACKGROUND: Dupilumab and mepolizumab have shown efficacy and safety in treating chronic rhinosinusitis with nasal polyps (CRSwNP).
   OBJECTIVE: Without available results from head-to-head randomized control trials (RCTs) comparing dupilumab with other biologics, we conducted an indirect treatment comparison (ITC) with mepolizumab.
   METHODS: A systematic literature review identified RCTs of biologics in CRSwNP. A Bucher ITC was performed, including nasal polyp score (NPS; range 0-8), nasal congestion (NC; 0-3), loss of smell (LOS; 0-3), University of Pennsylvania Smell Identification Test (UPSIT; 0-40), visual analog score (VAS; 0-10), Sino-Nasal Outcome Test (SNOT-22; 0-110), systemic corticosteroid (SCS) use or surgery for nasal polyps (NPs), and binary responder analyses for NPS and SNOT-22 improvement by >= 1/>= 2 and >= 8.9, respectively. Matching-adjusted indirect comparisons (MAICs) were conducted as supporting analyses.
   RESULTS: SINUS-24/-52 (SYNAPSE-like subpopulation only) and SYNAPSE were identified for ITC. At 24 weeks, the change from baseline in NPS and the proportion of patients with a binary responder outcome of NPS improvement >= 1 were significantly (P <.05) greater in those receiving dupilumab than those receiving mepolizumab. At 52 weeks, improvements in NPS, NC, LOS, UPSIT, and VAS were significantly (P <.05) greater for dupilumab than mepolizumab. The proportion of patients achieving binary responder outcomes of NPS and SNOT-22 improvement by >= 1/>= 2 and >= 8.9, respectively, was significantly (P <.05) higher, whereas SCS use was significantly (P <.05) reduced, for dupilumab versus mepolizumab. Surgery rate was numerically reduced with dupilumab versus mepolizumab. The MAIC analyses confirmed these results.
   CONCLUSION: Dupilumab was associated with greater improvements in CRSwNP-related outcomes versus mepolizumab. (c) 2024 The Authors. Published by Elsevier Inc. on behalf of the American Academy of Allergy, Asthma & Immunology.
C1 [Hopkins, Claire] Guys Hosp, Dept Otorhinolaryngol, London, England.
   [Han, Joseph K.] Eastern Virginia Med Sch, Norfolk, VA USA.
   [Fokkens, Wytske] Amsterdam UMC, Dept Otorhinolaryngol, Amsterdam, Netherlands.
   [Wagenmann, Martin] Heinrich Heine Univ Dusseldorf, Med Fac, Dept Otorhinolaryngol, Dusseldorf, Germany.
   [Wagenmann, Martin] Univ Hosp Dusseldorf, Dusseldorf, Germany.
   [Guyot, Patricia; Msihid, Jerome] Sanofi, Global Hlth Econ & Value Assessment, Gentilly, France.
   [Khan, Asif H.] Sanofi, Global Med, Chilly Mazarin, France.
   [Nash, Scott; Wang, Zhixiao; Xu, Yingxin] Regeneron Pharmaceut Inc, Med Affairs, Tarrytown, NY USA.
   [Neupane, Binod] Evidera, Montreal, PQ, Canada.
   [Nag, Arpita] Sanofi, Immunol, Cambridge, MA USA.
   [Bachert, Claus] Univ Munster, Dept Otorhinolaryngol Head & Neck Surg, Munster, Germany.
   [Hopkins, Claire; Bachert, Claus] Sun Yat Sen Univ, Affiliated Hosp 1, Int Airway Res Ctr, Dept Otorhinolaryngol, 58 Zhongshan 2nd Rd, Guangzhou 510080, Guangdong, Peoples R China.
C3 Guy's & St Thomas' NHS Foundation Trust; Eastern Virginia Medical
   School; University of Amsterdam; Heinrich Heine University Dusseldorf;
   Heinrich Heine University Dusseldorf; Heinrich Heine University
   Dusseldorf Hospital; Sanofi-Aventis; Sanofi France; Sanofi-Aventis;
   Sanofi France; Regeneron; Sanofi-Aventis; Sanofi USA; University of
   Munster; Sun Yat Sen University
RP Hopkins, C (corresponding author), Sun Yat Sen Univ, Affiliated Hosp 1, Int Airway Res Ctr, Dept Otorhinolaryngol, 58 Zhongshan 2nd Rd, Guangzhou 510080, Guangdong, Peoples R China.
EM Claus.Bachert@UGent.be
FU Sanofi; Regeneron Pharmaceuticals
FX Programming support for the analysis was provided by Carole Mercier and
   Christine Taniou (part of Aixial, who received funding from Sanofi for
   this analysis). Medical writing support was provided by Martin Bell and
   Vanessa Gross of Envision Value & Access (part of Envision Pharma Group)
   and was funded by Sanofi and Regeneron Pharmaceuticals.
NR 29
TC 0
Z9 0
U1 2
U2 2
PU ELSEVIER
PI AMSTERDAM
PA RADARWEG 29, 1043 NX AMSTERDAM, NETHERLANDS
SN 2213-2198
EI 2213-2201
J9 J ALLER CL IMM-PRACT
JI J. Allergy Clin. Immunol.-Pract.
PD DEC
PY 2024
VL 12
IS 12
BP 3393
EP +
DI 10.1016/j.jaip.2024.09.015
EA DEC 2024
PG 24
WC Allergy; Immunology
WE Science Citation Index Expanded (SCI-EXPANDED)
SC Allergy; Immunology
GA R1F4J
UT WOS:001388995100001
PM 39326524
OA hybrid
DA 2025-03-20
ER

PT J
AU Godse, NR
   Keswani, A
   Lane, AP
   Lee, SE
   Sindwani, R
AF Godse, Neal R.
   Keswani, Anjeni
   Lane, Andrew P.
   Lee, Stella E.
   Sindwani, Raj
TI Biologics for Nasal Polyps: Synthesizing Current Recommendations into a
   Practical Clinical Algorithm
SO AMERICAN JOURNAL OF RHINOLOGY & ALLERGY
LA English
DT Article
DE chronic rhinosinusitis with nasal polyps; biologics; Th2 inflammation;
   dupilumab; omalizumab; mepolizumab; benralizumab
ID CHRONIC RHINOSINUSITIS; OMALIZUMAB; EFFICACY; SAFETY
AB BackgroundChronic rhinosinusitis with nasal polyps (CRSwNP) has been traditionally managed with a combination of topical and systemic medical therapy as well as endoscopic sinus surgery. The emergence of biologic therapies that target specific aspects of the inflammatory cascade has ushered in a potentially new paradigm in the management options available for CRSwNP. PurposeTo summarize the current literature and recommendations supporting the use of available biologic therapies for CRSwNP and to develop an algorithm to aid clinical decision-making regarding treatment selection. MethodsA review of available literature and studies that demonstrated the clinical efficacy of biologic agents for the treatment of CRSwNP informing current CRSwNP consensus algorithms. ResultsCurrent biologic medications target immunoglobulin E, interleukins, or interleukin receptors implicated in the Th2 inflammatory cascade. Institution of biologic therapy is now an option for patients who have disease refractory to topical medical therapy and endoscopic sinus surgery, those who cannot tolerate surgery, or patients with other comorbid Th2 diseases. Response to treatment should be monitored at 4-6 months and 1 year after initiating therapy. Across multiple indirect comparisons, dupilumab appears to have the largest therapeutic benefit across multiple subjective and objective outcomes. The choice of therapeutic agent also depends on drug availability, patient tolerance, presence of comorbid illnesses, and cost. ConclusionsBiologics are emerging as an important option in the management of patients with CRSwNP. While more data is required to fully inform indications, treatment selection, and health economics related to their use, biologics may offer robust symptom relief to patients who have failed other interventions.
C1 [Godse, Neal R.; Sindwani, Raj] Cleveland Clin, Head & Neck Inst, Sect Rhinol Sinus & Skull Base Surg, Cleveland, OH USA.
   [Keswani, Anjeni] George Washington Univ, Div Allergy & Immunol, Sch Med & Hlth Sci, Washington, DC USA.
   [Lane, Andrew P.] Brigham & Womens Hosp, Brigham Sinus Ctr, Boston, MA USA.
   [Lee, Stella E.] Johns Hopkins Sch Med, Dept Otolaryngol Head & Neck Surg, Div Rhinol & Skull Base Surg, Baltimore, MD USA.
C3 Cleveland Clinic Foundation; George Washington University; Harvard
   University; Harvard University Medical Affiliates; Brigham & Women's
   Hospital; Johns Hopkins University; Johns Hopkins Medicine
RP Sindwani, R (corresponding author), Cleveland Clin, Head & Neck Inst, 9500 Euclid Ave,Suite A71, Cleveland, OH 44106 USA.
EM sindwar@ccf.org
OI Lane, Andrew/0000-0001-6369-5469; Godse, Neal/0000-0001-6217-8451; Lee,
   Stella/0000-0001-6563-6606
NR 21
TC 5
Z9 5
U1 0
U2 0
PU SAGE PUBLICATIONS INC
PI THOUSAND OAKS
PA 2455 TELLER RD, THOUSAND OAKS, CA 91320 USA
SN 1945-8924
EI 1945-8932
J9 AM J RHINOL ALLERGY
JI Am. J. Rhinol. Allergy
PD MAR
PY 2023
VL 37
IS 2
SI SI
BP 207
EP 213
DI 10.1177/19458924221147758
PG 7
WC Otorhinolaryngology
WE Science Citation Index Expanded (SCI-EXPANDED)
SC Otorhinolaryngology
GA 9K9MI
UT WOS:000941183600013
PM 36848277
DA 2025-03-20
ER

PT J
AU Dorling, M
   Hernaiz-Leonardo, JC
   Pascual, A
   Janjua, A
   Thamboo, A
   Javer, A
AF Dorling, Marisa
   Hernaiz-Leonardo, Juan C.
   Pascual, Athenea
   Janjua, Arif
   Thamboo, Andrew
   Javer, Amin
TI Real-World Adverse Events After Type 2 Biologic use in Chronic
   Rhinosinusitis with Nasal Polyps
SO LARYNGOSCOPE
LA English
DT Article
DE adverse events; antibodies, monoclonal; dupilumab; mepolizumab;
   sinusitis
ID EFFICACY
AB ObjectiveTo investigate the frequency and nature of adverse events related to type 2 biologic use in patients with chronic rhinosinusitis with nasal polyps (CRSwNP), including dupilumab and mepolizumab. MethodsThis is a single-institution retrospective study of real-world patient data. Patients were included if they have a diagnosis of CRSwNP, have undergone at least one endoscopic sinus surgery, and have taken at least two doses of dupilumab or mepolizumab between January 1, 2016, and July 1, 2023. Data collected include clinicodemographic information and past medical/surgical history. The primary outcomes are the incidence and types of adverse events. Adjusted odds ratio was calculated to compare the biologics using logistic regression. Risk factors for developing adverse events were investigated. ResultsEighty-seven patients on dupilumab and 51 patients on mepolizumab were included. Thirty-nine (45%) and 10 (20%) patients respectively encountered adverse events, which differed from phase 3 trial data. The adjusted odds ratio for adverse event rates between these two treatment groups was 3.8 (95% CI, 1.5-10.5). The most common adverse events for dupilumab were arthralgia (16%), rash (14%), and conjunctivitis or xerophthalmia (10%). The main adverse events for mepolizumab were headache (6%) and fatigue (6%). Seven dupilumab and three mepolizumab patients discontinued therapy due to adverse events. The average duration of treatment was 22.5 (range: 1-77) months for mepolizumab and 15.9 (range: 1-35) months for dupilumab. ConclusionDupilumab and mepolizumab have distinct adverse event profiles. This study contributes to informing clinicians' decisions regarding the use of type 2 biologics in CRSwNP patients. Level of Evidence3 Laryngoscope, 2024
C1 [Dorling, Marisa] Univ British Columbia, Fac Med, Vancouver, BC, Canada.
   [Hernaiz-Leonardo, Juan C.; Pascual, Athenea; Janjua, Arif; Thamboo, Andrew; Javer, Amin] Univ British Columbia, Dept Otolaryngol Head & Neck Surg, Vancouver, BC, Canada.
   [Javer, Amin] Univ British Columbia, Fac Med, Room 2600-1081 Burrard St, Vancouver, BC V6Z 1Y6, Canada.
C3 University of British Columbia; University of British Columbia;
   University of British Columbia
RP Javer, A (corresponding author), Univ British Columbia, Fac Med, Room 2600-1081 Burrard St, Vancouver, BC V6Z 1Y6, Canada.
EM sinusdoc@me.com
RI Dorling, Marisa/IWM-0671-2023; Hernaiz-Leonardo, Juan
   Carlos/ABD-6357-2020
OI Dorling, Marisa/0009-0003-2393-0753; Javer, Amin/0000-0003-3116-6559;
   Hernaiz-Leonardo, Juan Carlos/0000-0002-3013-2683
NR 27
TC 12
Z9 13
U1 3
U2 3
PU WILEY
PI HOBOKEN
PA 111 RIVER ST, HOBOKEN 07030-5774, NJ USA
SN 0023-852X
EI 1531-4995
J9 LARYNGOSCOPE
JI Laryngoscope
PD JUL
PY 2024
VL 134
IS 7
BP 3054
EP 3059
DI 10.1002/lary.31305
EA FEB 2024
PG 6
WC Medicine, Research & Experimental; Otorhinolaryngology
WE Science Citation Index Expanded (SCI-EXPANDED)
SC Research & Experimental Medicine; Otorhinolaryngology
GA A2Z5I
UT WOS:001157252200001
PM 38314858
OA hybrid
HC Y
HP N
DA 2025-03-20
ER

PT J
AU Bachert, C
   Gevaert, P
   Hellings, P
AF Bachert, Claus
   Gevaert, Philippe
   Hellings, Peter
TI Biotherapeutics in Chronic Rhinosinusitis with and without Nasal Polyps
SO JOURNAL OF ALLERGY AND CLINICAL IMMUNOLOGY-IN PRACTICE
LA English
DT Review
DE Chronic rhinosinusitis; Nasal polyps; Endotype; Type 2 inflammation;
   Biomarkers; Biologics; Omalizumab; Mepolizumab; Dupilumab
ID ENDOSCOPIC SINUS SURGERY; ASTHMA; PHENOTYPES; ENDOTYPES
AB In western countries, 85% of chronic rhinosinusitis with nasal polyp disease reveals a type 2 inflammatory pattern with expression of IL-4, -5, and -13 as well as increased concentrations of IgE, whereas chronic rhinosinusitis without nasal polyps merely expresses these biomarkers. The degree of type 2 inflammation furthermore is associated with disease severity, asthma comorbidity, and recurrence of disease after surgery. Therefore, these biomarkers also form the targets for innovative therapeutic approaches such as monoclonal antibodies directed against IgE, IL-5, and IL-4 receptor alpha, blocking the activity of IL-4 and -13. Having demonstrated efficacy in severe asthma, the antibodies have been tested in proof-of-concept studies in patients with nasal polyposis with or without asthma, and have demonstrated their potential to reduce nasal and sinus nasal polyp burden monitored by nasal endoscopy and computed tomography scanning, and to improve typical symptoms. No biomarkers have been identified to select subjects for therapy, to predict response to a specific drug, or to monitor treatment success, which is best documented by nasal polyp score and symptoms. Phase 3 studies are currently in preparation or running, which aim to demonstrate efficacy in larger patient populations and to achieve registration for the indication nasal polyps. (C) 2017 American Academy of Allergy, Asthma & Immunology
C1 [Bachert, Claus; Gevaert, Philippe] Univ Ghent, Upper Airways Res Lab, De Pintelaan 185, B-9000 Ghent, Belgium.
   [Bachert, Claus] Karolinska Inst, Div ENT Dis, CLINTEC, Stockholm, Sweden.
   [Hellings, Peter] UZ Leuven, Dept Otorhinolaryngol, HNS, Leuven, Belgium.
C3 Ghent University; Ghent University Hospital; Karolinska Institutet; KU
   Leuven; University Hospital Leuven
RP Bachert, C (corresponding author), Univ Ghent, Upper Airways Res Lab, De Pintelaan 185, B-9000 Ghent, Belgium.
EM claus.bachert@ugent.be
RI Gevaert, Philippe/AAP-1892-2020; Bachert, Claus/J-8825-2012; Hellings,
   Peter/I-4068-2018
OI Hellings, Peter/0000-0001-6898-688X; Gevaert,
   Philippe/0000-0002-1629-8468
FU Seventh EU Framework program [260895]; Flemish Scientific Research
   Board, FWO [1841713N, G.039412N, G.067512N]; Ghent University
   [BOF14/GOA/019, BOF01J01113, BOF 14-GOA-019]
FX The lab of C.B. is supported by the Seventh EU Framework program, grant
   agreement No 260895 (PREDICTA); from the Flemish Scientific Research
   Board, FWO, projects 1841713N, G.039412N, G.067512N; BOF14/GOA/019;
   BOF01J01113, and BOF 14-GOA-019 from Ghent University.
NR 17
TC 78
Z9 79
U1 1
U2 13
PU ELSEVIER SCIENCE BV
PI AMSTERDAM
PA PO BOX 211, 1000 AE AMSTERDAM, NETHERLANDS
SN 2213-2198
EI 2213-2201
J9 J ALLER CL IMM-PRACT
JI J. Allergy Clin. Immunol.-Pract.
PD NOV-DEC
PY 2017
VL 5
IS 6
BP 1512
EP 1516
DI 10.1016/j.jaip.2017.04.024
PG 5
WC Allergy; Immunology
WE Science Citation Index Expanded (SCI-EXPANDED)
SC Allergy; Immunology
GA FL9XW
UT WOS:000414614200004
PM 28526278
DA 2025-03-20
ER

PT J
AU Foerster-Ruhrmann, U
   Jurkov, M
   Szczepek, AJ
   Bergmann, KC
   Fluhr, JW
   Olze, H
AF Foerster-Ruhrmann, Ulrike
   Jurkov, Miroslav
   Szczepek, Agnieszka J.
   Bergmann, Karl-Christian
   Fluhr, Joachim W.
   Olze, Heidi
TI Biologics Reduce Symptoms of Alcohol Intolerance Better than Aspirin
   Desensitization in Patients with N-ERD and Nasal Polyps
SO BIOMEDICINES
LA English
DT Article
DE non-steroidal anti-inflammatory drugs (NSAIDs) exacerbated respiratory
   disease (N-ERD); chronic rhinosinusitis (CRS); chronic rhinosinusitis
   with nasal polyps (CRSwNP); biologics; acetylsalicylic acid (ASA)
   desensitization; alcohol intolerance
ID EXACERBATED RESPIRATORY-DISEASE; CHRONIC RHINOSINUSITIS; OMALIZUMAB;
   ASTHMA; HYPERSENSITIVITY; PREVALENCE; HYPERRESPONSIVENESS;
   PROSTAGLANDIN; LEUKOTRIENE; DRINKING
AB Background: Non-steroidal anti-inflammatory drugs (NSAIDs) exacerbated respiratory disease (N-ERD) is associated with chronic rhinosinusitis with nasal polyps (CRSwNP), asthma, and NSAID hypersensitivity. An overproduction of leukotrienes characterizes the pathomechanism of the disease. N-ERD patients often report breathing difficulties after consuming alcohol. These symptoms have been observed in patients receiving either aspirin therapy after desensitization (ATAD), therapy with the biologics dupilumab (anti-IL-4Ra antibody) and omalizumab (anti-IgE antibody), or intranasal corticosteroid treatment (INCS). Methods: This retrospective, real-world study assessed the severity of alcohol-related and non-alcohol-related respiratory symptoms in CRSwNP/N-ERD patients 3-6 months after ATAD, biologic (dupilumab or omalizumab), or INCS therapy. A total of 171 patients (98 women and 73 men) were enrolled in the study. All groups received standard INCS therapy. Sixty-three patients were treated with ATAD; 48 received biologics (dupilumab n = 31; omalizumab n = 17); and 60 received INCS only and served as a control group. Alcohol-dependent symptoms and typical CRS symptoms (alcohol-independent) were quantified using visual analog scales (VAS). Results: ATAD and biological therapy significantly reduced VAS scores for alcohol dependence and CRS symptoms. In the control group receiving INCS, only non-alcohol dependent CRS symptoms improved significantly (p < 0.05). The most significant differences in pre/post scores were observed in patients receiving dupilumab, with the most significant improvement in alcohol-dependent and CRS symptoms (dupilumab > omalizumab > ATAD). Conclusions: This real-world study shows that alcohol-related respiratory symptoms are a relevant parameter in CRSwNP/N-ERD patients. Patients benefit more from biologic therapy than from ATAD in terms of their alcohol-related symptoms and other CRS symptoms. Future studies should include placebo-controlled oral alcohol challenge.
C1 [Foerster-Ruhrmann, Ulrike; Jurkov, Miroslav; Szczepek, Agnieszka J.; Olze, Heidi] Charite Univ Med Berlin, Dept Otorhinolaryngol Head & Neck Surg, Charitepl 1, D-10117 Berlin, Germany.
   [Foerster-Ruhrmann, Ulrike; Jurkov, Miroslav; Szczepek, Agnieszka J.; Olze, Heidi] Freie Univ, Charitepl 1, D-10117 Berlin, Germany.
   [Foerster-Ruhrmann, Ulrike; Jurkov, Miroslav; Szczepek, Agnieszka J.; Olze, Heidi] Berlin Humboldt Univ Berlin, Charitepl 1, D-10117 Berlin, Germany.
   [Bergmann, Karl-Christian; Fluhr, Joachim W.] Charite Univ Med Berlin, Inst Allergol, D-12203 Berlin, Germany.
   [Bergmann, Karl-Christian; Fluhr, Joachim W.] Free Univ Berlin, D-12203 Berlin, Germany.
   [Bergmann, Karl-Christian; Fluhr, Joachim W.] Humboldt Univ, D-12203 Berlin, Germany.
   [Bergmann, Karl-Christian; Fluhr, Joachim W.] Fraunhofer Inst Translat Med & Pharmacol, Immunol & Allergol, D-12203 Berlin, Germany.
C3 Berlin Institute of Health; Free University of Berlin; Humboldt
   University of Berlin; Charite Universitatsmedizin Berlin; Berlin
   Institute of Health; Free University of Berlin; Humboldt University of
   Berlin; Charite Universitatsmedizin Berlin; Berlin Institute of Health;
   Free University of Berlin; Humboldt University of Berlin; Charite
   Universitatsmedizin Berlin; Berlin Institute of Health; Free University
   of Berlin; Humboldt University of Berlin; Charite Universitatsmedizin
   Berlin; Free University of Berlin; Humboldt University of Berlin
RP Olze, H (corresponding author), Charite Univ Med Berlin, Dept Otorhinolaryngol Head & Neck Surg, Charitepl 1, D-10117 Berlin, Germany.; Olze, H (corresponding author), Freie Univ, Charitepl 1, D-10117 Berlin, Germany.; Olze, H (corresponding author), Berlin Humboldt Univ Berlin, Charitepl 1, D-10117 Berlin, Germany.
EM ulrike.foerster@charite.de; dr.jurkov@yahoo.com;
   agnes.szczepek@charite.de; karl-christian.bergmann@charite.de;
   joachim.fluhr@charite.de; heidi.olze@charite.de
RI Szczepek, Agnieszka/C-1434-2019
OI Szczepek, Agnieszka/0000-0002-9292-6606; Bergmann,
   Karl-Christian/0000-0002-0306-9922; Olze, Heidi/0000-0001-9987-6392;
   Fluhr, Joachim/0000-0003-3610-0698
NR 56
TC 0
Z9 0
U1 0
U2 0
PU MDPI
PI BASEL
PA MDPI AG, Grosspeteranlage 5, CH-4052 BASEL, SWITZERLAND
EI 2227-9059
J9 BIOMEDICINES
JI Biomedicines
PD MAY
PY 2024
VL 12
IS 5
AR 1025
DI 10.3390/biomedicines12051025
PG 12
WC Biochemistry & Molecular Biology; Medicine, Research & Experimental;
   Pharmacology & Pharmacy
WE Science Citation Index Expanded (SCI-EXPANDED)
SC Biochemistry & Molecular Biology; Research & Experimental Medicine;
   Pharmacology & Pharmacy
GA SF9T5
UT WOS:001233166300001
PM 38790987
OA gold
DA 2025-03-20
ER

PT J
AU Ren, L
   Zhang, N
   Zhang, L
   Bachert, C
AF Ren, Lei
   Zhang, Nan
   Zhang, Luo
   Bachert, Claus
TI Biologics for the treatment of chronic rhinosinusitis with nasal polyps
   - state of the art
SO WORLD ALLERGY ORGANIZATION JOURNAL
LA English
DT Article
DE Nasal polyps; Biologics; Mepolizumab; Omalizumab; Dupilumab
ID STAPHYLOCOCCUS-AUREUS ENTEROTOXINS; IGE; MEPOLIZUMAB; PREVALENCE;
   ANTIBODIES; RECEPTOR; SURGERY; SERUM; IL-4
AB Chronic rhinosinusitis with nasal polyps (CRSwNP) is a complex upper airway disease affecting up to 11% of the population of Western Europe. In these western countries, 85% of the CRSwNP disease reveals a type 2 inflammatory pattern. In the last 15 years, several randomized double-blind studies on monoclonal antibodies in CRSwNP were performed. These studies demonstrated for the first time that biologics targeting type 2 immune reactions might be successful in nasal polyps. The target proteins, interleukin (IL)-4, IL-5, IL-13, and IgE were previously identified as key mediators in studies using nasal polyp tissues to measure and to interact in ex-vivo settings. No biomarkers have been identified to predict response to a specific biologic or to monitor treatment success. These studies were characterized by small numbers of patients and heterogeneous populations. They did, however, pave the way for currently performed and analyzed phase 3 studies, which will possibly lead to the registration of the first biologic drug with the indication CRSwNP. The studies already provide indications on the effects to be expected from those biologics; the results of phase-3 studies in larger populations will be decisive for the indications, patient selection, and finally the stopping rules for those drugs in subjects with severe nasal polyps, in whom the current standard of care including topical and oral glucocorticosteroids, antibiotics and surgical procedures failed to control the disease. We may expect that those biologics will open new perspectives for those patients with severe polyposis with, but also independent of asthma, allowing to avoid the possible adverse events resulting from systemic glucocorticosteroids and surgery.
C1 [Ren, Lei; Zhang, Nan; Bachert, Claus] Univ Ghent, Upper Airways Res Lab, C Heymannslaan 10, B-9000 Ghent, Belgium.
   [Ren, Lei; Zhang, Luo] Capital Med Univ, Beijing Tongren Hosp, Dept Allergy, Beijing, Peoples R China.
   [Zhang, Luo] Capital Med Univ, Beijing Tongren Hosp, Dept Otolaryngol Head & Neck Surg, 17 HouGouHuTong, Beijing 100005, Peoples R China.
   [Zhang, Luo] Beijing Inst Otolaryngol, Beijing Key Lab Nasal Dis, Beijing, Peoples R China.
   [Bachert, Claus] Karolinska Inst, CLINTEC, Div ENT Dis, Stockholm, Sweden.
C3 Ghent University; Ghent University Hospital; Capital Medical University;
   Capital Medical University; Karolinska Institutet
RP Zhang, N (corresponding author), Univ Ghent, Upper Airways Res Lab, C Heymannslaan 10, B-9000 Ghent, Belgium.; Zhang, L (corresponding author), Capital Med Univ, Beijing Tongren Hosp, Dept Otolaryngol Head & Neck Surg, 17 HouGouHuTong, Beijing 100005, Peoples R China.
EM lei.ren@UGent.be; Nan.Zhang@UGent.be; dr.luozhang@gmail.com;
   Claus.Bachert@UGent.be
RI Bachert, Claus/J-8825-2012; Zhang, Nan/AAQ-3944-2020; Lei,
   Ren/ABE-6828-2020
OI Zhang, Luo/0000-0002-0910-9884
NR 28
TC 55
Z9 62
U1 0
U2 7
PU ELSEVIER
PI AMSTERDAM
PA RADARWEG 29, 1043 NX AMSTERDAM, NETHERLANDS
SN 1939-4551
J9 WORLD ALLERGY ORGAN
JI World Allergy Organ. J.
PD AUG
PY 2019
VL 12
IS 8
AR 100050
DI 10.1016/j.waojou.2019.100050
PG 6
WC Allergy; Immunology
WE Science Citation Index Expanded (SCI-EXPANDED)
SC Allergy; Immunology
GA JO7EW
UT WOS:000497739800003
PM 31452831
OA Green Published
DA 2025-03-20
ER

PT J
AU Dass, K
   Peters, AT
AF Dass, Kathleen
   Peters, Anju Tripathi
TI Diagnosis and Management of Rhinosinusitis: Highlights from the 2015
   Practice Parameter
SO CURRENT ALLERGY AND ASTHMA REPORTS
LA English
DT Review
DE Acute rhinosinusitis; Acute bacterial rhinosinusitis; Chronic
   rhinosinusitis; Nasal polyps; Antibiotic therapy; Biologic therapy
ID FUROATE NASAL SPRAY; ENDOSCOPIC SINUS SURGERY; PLACEBO-CONTROLLED TRIAL;
   QUALITY-OF-LIFE; DOUBLE-BLIND; ORAL STEROIDS; SYMPTOMS; EFFICACY;
   POLYPOSIS; ALLERGY
AB Rhinosinusitis is a commonly diagnosed disease in the USA. Rhinosinusitis is classified as acute, recurrent, or chronic (with or without nasal polyps). While acute rhinosinusitis is diagnosed by history and physical examination, chronic rhinosinusitis and recurrent acute rhinosinusitis are diagnosed based on symptoms and the presence of disease on either a sinus CT scan and/or endoscopy. Management of uncomplicated acute rhinosinusitis includes analgesics, saline irrigation, and/or intranasal steroids. Antibiotics and intranasal steroids are recommended for acute bacterial rhinosinusitis. Intranasal and oral steroids with antibiotics are recommended to treat chronic rhinosinusitis although the evidence for antibiotics is weak. Biologics such as omalizumab and mepolizumab are being investigated for the treatment of chronic rhinosinusitis with nasal polyps. Surgery may be indicated in management of refractory chronic rhinosinusitis and rarely for acute bacterial rhinosinusitis. This review discusses highlights of the updated 2014 practice parameter and up-to-date evidence from other literature sources.
C1 [Dass, Kathleen; Peters, Anju Tripathi] Northwestern Univ, Feinberg Sch Med, Dept Allergy & Immunol, 211 E Ontario St,Ste 1000, Chicago, IL 60611 USA.
C3 Northwestern University; Feinberg School of Medicine
RP Peters, AT (corresponding author), Northwestern Univ, Feinberg Sch Med, Dept Allergy & Immunol, 211 E Ontario St,Ste 1000, Chicago, IL 60611 USA.
EM Kathleen.Dass@northwestern.edu; anjupeters@northwestern.edu
FU NIAID NIH HHS [U19-AI106683] Funding Source: Medline
NR 68
TC 11
Z9 11
U1 0
U2 11
PU CURRENT MEDICINE GROUP
PI PHILADELPHIA
PA 400 MARKET STREET, STE 700, PHILADELPHIA, PA 19106 USA
SN 1529-7322
EI 1534-6315
J9 CURR ALLERGY ASTHM R
JI Curr. Allergy Asthma Rep.
PD APR
PY 2016
VL 16
IS 4
AR 29
DI 10.1007/s11882-016-0607-8
PG 7
WC Allergy; Immunology
WE Science Citation Index Expanded (SCI-EXPANDED)
SC Allergy; Immunology
GA DI2UW
UT WOS:000373355400005
PM 26949223
DA 2025-03-20
ER

PT J
AU Fokkens, WJ
   Viskens, AS
   Backer, V
   Conti, D
   de Corso, E
   Gevaert, P
   Scadding, GK
   Wagemann, M
   Sprekelsen, MB
   Chaker, A
   Heffler, E
   Han, JK
   Van Staeyen, E
   Hopkins, C
   Mullol, J
   Peters, A
   Reitsma, S
   Senior, BA
   Hellings, PW
AF Fokkens, W. J.
   Viskens, An-Sofie
   Backer, Vibeke
   Conti, Diego
   de Corso, Eugenio
   Gevaert, Philippe
   Scadding, Glenis K.
   Wagemann, Martin
   Sprekelsen, Manuel Bernal
   Chaker, Adam
   Heffler, Enrico
   Han, Joseph K.
   Van Staeyen, Elizabeth
   Hopkins, Claire
   Mullol, Joaquim
   Peters, Anju
   Reitsma, Sietze
   Senior, Brent A.
   Hellings, Peter W.
TI EPOS/EUFOREA update on indication and evaluation of Biologics in Chronic
   Rhinosinusitis with Nasal Polyps 2023*
SO RHINOLOGY
LA English
DT Article
DE Chronic rhinosinusitis; nasal polyps; type 2 inflammation; biologics;
   indication; patient selection; biomarkers; thera-peutic response
ID ENDOSCOPIC SINUS SURGERY; EFFICACY; OMALIZUMAB; DUPILUMAB; CRSWNP;
   SAFETY; ASTHMA; LIFE
AB Severe chronic rhinosinusitis with nasal polyps (CRSwNP) is a debilitating disease with a significant impact on the quality of life (QoL). It is typically characterized by a type 2 inflammatory reaction and by comorbidities such as asthma, allergies and NSAID-Exacerbated Respiratory Disease (N-ERD). Here, the European Forum for Research and Education in Allergy and Airway diseases discusses practical guidelines for patients on biologic treatment. Criteria for the selection of patients who would benefit from biologics were updated. Guidelines are proposed concerning the monitoring of the drug effects that provide recognition of res-ponders to the therapy and, subsequently, the decision about continuation, switching or discontinuation of a biologic. Further-more, gaps in the current knowledge and unmet needs were discussed.
C1 [Fokkens, W. J.; Reitsma, Sietze; Hellings, Peter W.] Univ Amsterdam, Acad Med Ctr, Dept Otorhinolaryngol, Amsterdam, Netherlands.
   [Viskens, An-Sofie; Hellings, Peter W.] Katholieke Univ Leuven, Dept Microbiol Immunol & Transplantat, Lab Allergy & Clin Immunol, Res Unit, Leuven, Belgium.
   [Viskens, An-Sofie] Univ Antwerp, Fac Med & Hlth Sci, Antwerp, Belgium.
   [Backer, Vibeke] Univ Copenhagen, Dept ENT Head & Neck Surg & Audiol, Rigshosp, Copenhagen, Denmark.
   [Conti, Diego; Hellings, Peter W.] European Forum Res & Educ Allergy & Airway Dis Sc, Brussels, Belgium.
   [de Corso, Eugenio] Univ Cattolica Sacro Cuore, Fdn Policlin Univ A Gemelli IRCSS, Dept Otolaryngol Head & Neck Surg, Rome, Italy.
   [Gevaert, Philippe; Hellings, Peter W.] Univ Hosp Ghent, Dept Otorhinolaryngol, Lab Upper Airways Res, Ghent, Belgium.
   [Scadding, Glenis K.] Royal Natl ENT Hosp, Dept Allergy & Rhinol, London, England.
   [Wagemann, Martin] Univ Klinikum Dusseldorf, Dept Otorhinolaryngol, Dusseldorf, Germany.
   [Sprekelsen, Manuel Bernal] Univ Barcelona, Dept Otorhinolaryngol, Barcelona, Spain.
   [Sprekelsen, Manuel Bernal] Hosp Clin Barcelona, Dept Otorhinolaryngol, Barcelona, Spain.
   [Chaker, Adam] Tech Univ Munich, TUM Sch Med, Dept Otorhinolaryngol, Klinikum Rechts Isar, Munich, Germany.
   [Chaker, Adam] Tech Univ Munich, TUM Sch Med, Klinikum Rechts Isar, Ctr Allergy & Environm ZAUM, Munich, Germany.
   [Heffler, Enrico] IRCCS Humanitas Res Hosp, Personalized Med Asthma & Allergy, Rozzano, MI, Italy.
   [Heffler, Enrico] Humanitas Univ, Dept Biomed Sci, Pieve Emanuele, MI, Italy.
   [Han, Joseph K.] Eastern Virginia Med Sch, Dept Otolaryngol & Head & Neck Surg, Norfolk, VA USA.
   [Hopkins, Claire] Guys & St Thomas Hosp, Ear Nose & Throat Dept, London, England.
   [Mullol, Joaquim] Univ Barcelona, Hosp Clin, ENT Dept, Rhinol Unit,IDIBAPS,CIBERES, Barcelona, Spain.
   [Mullol, Joaquim] Univ Barcelona, Hosp Clin, ENT Dept, Smell Clin,IDIBAPS,CIBERES, Barcelona, Spain.
   [Peters, Anju] Northwestern Univ, Feinberg Sch Med, Dept Otolaryngol, Chicago, IL USA.
   [Senior, Brent A.] Univ N Carolina, Dept Otolaryngol Head & Neck Surg, Chapel Hill, NC USA.
   [Hellings, Peter W.] UZ Leuven, Dept otorhinolaryngol Head & Neck Surg, Leuven, Belgium.
   [Fokkens, W. J.] Amsterdam Univ Med Ctr, Dept Otorhinolaryngol, Locat AMC, Room A2-230, NL-1105 AZ Amsterdam, Netherlands.
C3 University of Amsterdam; Academic Medical Center Amsterdam; KU Leuven;
   University of Antwerp; University of Copenhagen; Copenhagen University
   Hospital; Rigshospitalet; Catholic University of the Sacred Heart; IRCCS
   Policlinico Gemelli; Ghent University; Ghent University Hospital;
   Heinrich Heine University Dusseldorf; Heinrich Heine University
   Dusseldorf Hospital; University of Barcelona; University of Barcelona;
   Hospital Clinic de Barcelona; Technical University of Munich; Technical
   University of Munich; Eastern Virginia Medical School; Guy's & St
   Thomas' NHS Foundation Trust; CIBER - Centro de Investigacion Biomedica
   en Red; CIBERES; University of Barcelona; Hospital Clinic de Barcelona;
   IDIBAPS; CIBER - Centro de Investigacion Biomedica en Red; CIBERES;
   University of Barcelona; Hospital Clinic de Barcelona; IDIBAPS;
   Northwestern University; Feinberg School of Medicine; University of
   North Carolina; University of North Carolina Chapel Hill; KU Leuven;
   University Hospital Leuven
RP Fokkens, WJ (corresponding author), Amsterdam Univ Med Ctr, Dept Otorhinolaryngol, Locat AMC, Room A2-230, NL-1105 AZ Amsterdam, Netherlands.
EM w.j.fokkens@amsterdamumc.nl
RI Backer, Vibeke/AAQ-9379-2021; Mullol, Joaquim/F-2951-2014; Reitsma,
   Sietze/JJP-5995-2023; De Corso, Eugenio/T-5096-2019; Conti,
   Diego/HLW-6675-2023; Gevaert, Philippe/AAP-1892-2020; Hopkins,
   Claire/ACT-6075-2022; Fonseca, Joao/KHW-7048-2024; Hellings,
   Peter/I-4068-2018; Heffler, Enrico/F-9455-2010
OI Conti, Diego Marcelo/0000-0002-8896-495X; Hellings,
   Peter/0000-0001-6898-688X; Heffler, Enrico/0000-0002-0492-5663
NR 70
TC 135
Z9 138
U1 9
U2 15
PU INT RHINOLOGIC SOC
PI UTRECHT
PA UNIV MEDICAL CENTER UTRECHT, RM G05 127, DEPT OTORHINOL, HEIDELBERGLAAN
   100, 3584 CX UTRECHT, NETHERLANDS
SN 0300-0729
J9 RHINOLOGY
JI Rhinology
PY 2023
VL 61
IS 3
BP 194
EP 202
DI 10.4193/Rhin22.489
PG 9
WC Otorhinolaryngology
WE Science Citation Index Expanded (SCI-EXPANDED)
SC Otorhinolaryngology
GA L1RM7
UT WOS:001021098900002
PM 36999780
OA Bronze
HC Y
HP Y
DA 2025-03-20
ER

PT J
AU Borish, L
   Cohen, NA
   Chupp, G
   Hopkins, C
   Wagenmann, M
   Sousa, AR
   Smith, SG
   Silver, J
   Yang, SB
   Mayer, B
   Yancey, SW
   Chan, RH
   Fokkens, W
AF Borish, Larry
   Cohen, Noam A.
   Chupp, Geoffrey
   Hopkins, Claire
   Wagenmann, Martin
   Sousa, Ana R.
   Smith, Steven G.
   Silver, Jared
   Yang, Shibing
   Mayer, Bhabita
   Yancey, Steven W.
   Chan, Robert H.
   Fokkens, Wytske
TI Evaluating enrollment and outcome criteria in trials of biologics for
   chronic rhinosinusitis with nasal polyps
SO ANNALS OF ALLERGY ASTHMA & IMMUNOLOGY
LA English
DT Review
ID ALLERGY; BIOMARKERS; SURGERY; SCORES
AB Objective: Treatment for chronic rhinosinusitis with nasal polyps (CRSwNP) generally involves intranasal corticosteroids (INCS) and saline irrigation, followed by short courses of systemic corticosteroids (SCS) or surgery with postoperative medical therapy for patients who do not respond to INCS. However, both SCS use and surgery are associated with a range of adverse effects or complications, have a high recurrence rate, and are unsuitable for some patients. Biologics targeting the underlying pathophysiology are promising treatment alternatives for these patients. Dupilumab, omalizumab, and mepolizumab are approved for use in patients with severe, uncontrolled CRSwNP. However, the lack of a consistent definition of severe CRSwNP makes the decision to initiate biologic treatment particularly complex. Furthermore, the position of each biologic in the overall management of CRSwNP remains to be clarified.
   Data Sources: Publications reporting results of phase III trials of dupilumab, omalizumab, mepolizumab, and benralizumab in the treatment of CRSwNP.
   Study Selections: Randomized, controlled phase III trials of biologics approved for CRSwNP.
   Results: These trials all used different enrollment criteria. We discuss the complexities of assessing CRSwNP disease severity and highlight how these impact comparisons of the populations and outcomes of the phase III biologic trials.
   Conclusion: To position biologic agents appropriately within the existing CRSwNP treatment paradigm, future trials will need to include comparable patient populations and standardized outcome measures. Such trials will help to ensure that biologic treatment is targeted appropriately to support optimal clinical outcomes.
   (c) 2022 American College of Allergy, Asthma & Immunology. Published by Elsevier Inc. This is an open access article under the CC BY license (http://creativecommons.org/licenses/by/4.0/)
C1 [Borish, Larry] Univ Virginia Hlth Syst, Dept Med, Charlottesville, VA 22908 USA.
   [Borish, Larry] Univ Virginia Hlth Syst, Dept Microbiol, Charlottesville, VA 22908 USA.
   [Cohen, Noam A.] Univ Penn, Dept Otorhinolaryngol Head & Neck Surg, Perelman Sch Med, Philadelphia, PA USA.
   [Chupp, Geoffrey] Yale Sch Med, Yale Ctr Asthma & Airways Dis, New Haven, CT USA.
   [Hopkins, Claire] Guys & St Thomas NHS Fdn Trust, ENT Dept, London, England.
   [Wagenmann, Martin] Kings Coll London, London, England.
   [Sousa, Ana R.; Chan, Robert H.] Univ Klinikum Dusseldorf, Dept Otorhinolaryngol, Dusseldorf, Germany.
   [Sousa, Ana R.; Chan, Robert H.] R&D, Resp Clin Sci, GSK House, Brentford, Middx, England.
   [Smith, Steven G.; Yancey, Steven W.] GSK, Resp Therapeut Area Unit, Res Triangle Pk, NC USA.
   [Silver, Jared] GSK, Us Med Affairs Resp, Us Value Evidence & Outcomes, Res Triangle Pk, NC USA.
   [Yang, Shibing] GSK, Value Evidence & Outcomes, Collegeville, PA USA.
   [Mayer, Bhabita] GSK, Clin Stat, GSK House, Brentford, Middx, England.
   [Fokkens, Wytske] Univ Amsterdam, Dept Otolaryngol, Med Ctr, Amsterdam, Netherlands.
C3 University of Virginia; University of Virginia (UVA) Health System;
   University of Virginia; University of Virginia (UVA) Health System;
   University of Pennsylvania; Yale University; Guy's & St Thomas' NHS
   Foundation Trust; University of London; King's College London; Heinrich
   Heine University Dusseldorf; Heinrich Heine University Dusseldorf
   Hospital; GlaxoSmithKline; Glaxosmithkline United Kingdom;
   GlaxoSmithKline; Glaxosmithkline USA; GlaxoSmithKline; Glaxosmithkline
   USA; GlaxoSmithKline; Glaxosmithkline USA; GlaxoSmithKline;
   Glaxosmithkline United Kingdom; University of Amsterdam
RP Borish, L (corresponding author), Univ Virginia Hlth Syst, Asthma & Allerg Dis Ctr, Box 801355, Charlottesville, VA 22908 USA.
EM lb4m@virginia.edu
RI Sousa, Ana/KHD-9183-2024; Fonseca, Joao/KHW-7048-2024; Hopkins,
   Claire/ACT-6075-2022
FU GlaxoSmithKline (GSK) [205687]
FX The SYNAPSE study discussed in this article was funded by
   GlaxoSmithKline (GSK ID: 205687).
NR 47
TC 23
Z9 23
U1 0
U2 0
PU ELSEVIER SCIENCE INC
PI NEW YORK
PA STE 800, 230 PARK AVE, NEW YORK, NY 10169 USA
SN 1081-1206
EI 1534-4436
J9 ANN ALLERG ASTHMA IM
JI Ann. Allergy Asthma Immunol.
PD AUG
PY 2022
VL 129
IS 2
BP 160
EP 168
DI 10.1016/j.anai.2022.04.004
PG 9
WC Allergy; Immunology
WE Science Citation Index Expanded (SCI-EXPANDED)
SC Allergy; Immunology
GA 8T8AP
UT WOS:000929478000010
PM 35398492
OA hybrid
DA 2025-03-20
ER

PT J
AU Guo, CL
   Liu, FF
   Wang, DY
   Liu, Z
AF Guo, Cui-Lian
   Liu, Fei-Fan
   Wang, De-Yun
   Liu, Zheng
TI Type 2 Biomarkers for the Indication and Response to Biologics in CRSwNP
SO CURRENT ALLERGY AND ASTHMA REPORTS
LA English
DT Review
DE Type 2 inflammation; Biologic; Clinical; Biomarker; Treatment response
ID CHRONIC RHINOSINUSITIS; NASAL POLYPS; NEUTROPHILIC INFLAMMATION;
   ANTI-IGE; OMALIZUMAB; MEPOLIZUMAB; EXPRESSION; EFFICACY; ASTHMA; SAFETY
AB Purpose of ReviewThree biologics targeting type 2 inflammation have been approved for the treatment of severe and uncontrolled chronic rhinosinusitis with nasal polyps (CRSwNP). Nevertheless, around 40-60% of patients do not respond well to these biological treatments. Selecting appropriate patients is crucial to improve treatment outcome of biologics. This review summarizes the literature data on type 2 biomarkers, with a specific focus on the indication to biologics for severe CRSwNP.Recent FindingsNo consensus has been reached on how to define mucosal type 2 inflammation in CRSwNP. Clinical markers (e.g., 22-item Sino-nasal Outcome Test (SNOT-22) score, Lund-Mackay CT score (LMS), ethmoid/maxillary sinus CT score, and CT-radiomics), nasal secretion biomarkers (e.g., eosinophil cationic protein and interleukin-5), blood and nasal cytology eosinophil counts, and nasal swab eosinophil peroxidase activity have been reported to be associated with type 2 inflammation in CRSwNP. The time duration since the last surgery, SNOT-22 score at 1 week of treatment, and baseline serum osteoprotegerin levels might indicate the response to dupilumab. LMS and asthma control test scores were found to have moderate predictive value for acceptable improvement after 24-week treatment of omalizumab. High blood eosinophil levels at baseline were associated with treatment response to mepolizumab and benralizumab.SummaryAlthough several clinical and biological markers might be associated with type 2 inflammation and response to biologics in patients with CRSwNP, their validity requires further investigation. Identifying clinically applicable biomarkers for biologic treatment holds significant promise for advancing personalized approaches to biologics and optimizing treatment outcomes for patients with CRSwNP.
C1 [Guo, Cui-Lian; Liu, Fei-Fan; Liu, Zheng] Huazhong Univ Sci & Technol, Tongji Hosp, Tongji Med Coll, Dept Otolaryngol Head & Neck Surg, 1095 Jiefang Ave, Wuhan 430030, Peoples R China.
   [Guo, Cui-Lian; Liu, Fei-Fan; Liu, Zheng] Huazhong Univ Sci & Technol, Tongji Hosp, Inst Allergy & Clin Immunol, Tongji Med Coll, Wuhan, Peoples R China.
   [Guo, Cui-Lian; Liu, Fei-Fan; Liu, Zheng] Hubei Clin Res Ctr Nasal Inflammatory Dis, Wuhan, Peoples R China.
   [Wang, De-Yun] Natl Univ Singapore, Yong Loo Lin Sch Med, Dept Otolaryngol, Infect Dis Translat Res Program, 1E Kent Ridge Rd, Singapore City 119228, Singapore.
C3 Huazhong University of Science & Technology; Huazhong University of
   Science & Technology; National University of Singapore
RP Liu, Z (corresponding author), Huazhong Univ Sci & Technol, Tongji Hosp, Tongji Med Coll, Dept Otolaryngol Head & Neck Surg, 1095 Jiefang Ave, Wuhan 430030, Peoples R China.; Liu, Z (corresponding author), Huazhong Univ Sci & Technol, Tongji Hosp, Inst Allergy & Clin Immunol, Tongji Med Coll, Wuhan, Peoples R China.; Liu, Z (corresponding author), Hubei Clin Res Ctr Nasal Inflammatory Dis, Wuhan, Peoples R China.; Wang, DY (corresponding author), Natl Univ Singapore, Yong Loo Lin Sch Med, Dept Otolaryngol, Infect Dis Translat Res Program, 1E Kent Ridge Rd, Singapore City 119228, Singapore.
EM entwdy@nus.edu.sg; zhengliuent@hotmail.com
RI guo, cuilian/HTR-1131-2023
FU Key Research and Development Program of Hubei Province [2021BCA119];
   National Natural Science Foundation of China (NSFC) [82130030,
   81920108011]; Research Fund of Tongji Hospital [2022B10]
FX This study was supported by the Key Research and Development Program of
   Hubei Province 2021BCA119 (Z.L.), the National Natural Science
   Foundation of China (NSFC) grants 82130030 and 81920108011 (Z.L.), and
   the Research Fund of Tongji Hospital 2022B10 (C.L.G).
NR 96
TC 9
Z9 9
U1 6
U2 10
PU CURRENT MEDICINE GROUP
PI PHILADELPHIA
PA 400 MARKET STREET, STE 700, PHILADELPHIA, PA 19106 USA
SN 1529-7322
EI 1534-6315
J9 CURR ALLERGY ASTHM R
JI Curr. Allergy Asthma Rep.
PD DEC
PY 2023
VL 23
IS 12
BP 703
EP 713
DI 10.1007/s11882-023-01114-w
EA NOV 2023
PG 11
WC Allergy; Immunology
WE Science Citation Index Expanded (SCI-EXPANDED)
SC Allergy; Immunology
GA CM9N4
UT WOS:001103975200001
PM 37987873
DA 2025-03-20
ER

PT J
AU Tsetsos, N
   Goudakos, JK
   Daskalakis, D
   Konstantinidis, I
   Markou, K
AF Tsetsos, Nikolaos
   Goudakos, John K.
   Daskalakis, Dimitrios
   Konstantinidis, Iordanis
   Markou, Konstantinos
TI Monoclonal antibodies for the treatment of chronic rhinosinusitis with
   nasal polyposis: a systematic review
SO RHINOLOGY
LA English
DT Review
DE chronic rhinosinusitis; nasal polyps; asthma; biologic therapy;
   monoclonal antibodies
ID ANTI-IGE; EOSINOPHILIC ASTHMA; PERSISTENT ASTHMA; DUPILUMAB;
   MEPOLIZUMAB; THERAPY; COST; BENRALIZUMAB; OMALIZUMAB; OPTION
AB Background: Monoclonal antibodies have been proposed as a novel therapy in patients suffering from chronic rhinosinusitis with nasal polyposis (CRSwNP). The purpose of this systematic review was to evaluate their efficacy and safety.
   Methodology: A literature search was performed in MEDLINE, Web of Science, the Cochrane Library and multiple trial registries followed by extensive hand-searching for the identification of relevant studies. Only randomized controlled trials (RCTs) comparing the use of monoclonal antibodies with placebo or another therapy in adult patients with CRSwNP were included.
   Results: Anti-immunoglobin E (IgE) therapy with omalizumab was assessed in two studies, anti-interleukin (IL)-5 therapy in three studies (1 reslizumab, 2 mepolizumab) and finally anti-IL-4 and anti-IL-13 therapy in only one. With the exception of one study, biologic therapy was proved to be effective in reducing total nasal endoscopic polyp score (TPS) in treatment as compared to placebo groups. Monoclonal antibodies brought about improvement in several other outcomes, such as opacification in computed tomography (CT), quality of life measures, nasal airflow, olfaction and type 2 helper T-cell (Th2) associated biomarkers. Overall, the use of these agents was deemed safe and well-tolerated.
   Conclusions: This is the first systematic review showing encouraging results for the use of all three main categories of monoclonal antibodies in CRSwNP patients and highlights the need for further well-designed and with larger sample sizes RCTs.
C1 [Tsetsos, Nikolaos; Goudakos, John K.] 424 Gen Mil Hosp, Dept Otorhinolaryngol Head & Neck Surg, Thessaloniki, Greece.
   [Daskalakis, Dimitrios] Diana Princess Wales Hosp, Dept Otorhinolaryngol Head & Neck Surg, Grimsby, England.
   [Konstantinidis, Iordanis; Markou, Konstantinos] Aristotle Univ Thessaloniki, Papageorgiou Hosp, Acad Otorhinolaryngol Head & Neck Surg Dept 2, Ring Rd, Thessaloniki, Greece.
C3 Papageorgiou Hospital; Aristotle University of Thessaloniki
RP Markou, K (corresponding author), Aristotle Univ Thessaloniki, Papageorgiou Hosp, Acad Otorhinolaryngol Head & Neck Surg Dept 2, Ring Rd, Thessaloniki, Greece.
EM kmarkou@med.auth.gr
RI Markou, K./A-5135-2013; Tsetsos, Nikolaos/AAN-2846-2021
OI Daskalakis, Dimitrios/0000-0001-9242-1483; Tsetsos,
   Nikolaos/0000-0003-1884-6824
NR 41
TC 67
Z9 71
U1 1
U2 9
PU INT RHINOLOGIC SOC
PI UTRECHT
PA UNIV MEDICAL CENTER UTRECHT, RM G05 127, DEPT OTORHINOL, HEIDELBERGLAAN
   100, 3584 CX UTRECHT, NETHERLANDS
SN 0300-0729
J9 RHINOLOGY
JI Rhinology
PY 2018
VL 56
IS 1
BP 11
EP 21
DI 10.4193/Rhin17.156
PG 11
WC Otorhinolaryngology
WE Science Citation Index Expanded (SCI-EXPANDED)
SC Otorhinolaryngology
GA GF1QV
UT WOS:000431710800003
PM 29396960
OA Bronze
DA 2025-03-20
ER

PT J
AU La Mantia, I
   Ottaviano, G
   Ragusa, M
   Trimarchi, M
   Foglia, E
   Schettini, F
   Bellavia, D
   Cantone, E
AF La Mantia, Ignazio
   Ottaviano, Giancarlo
   Ragusa, Martina
   Trimarchi, Matteo
   Foglia, Emanuela
   Schettini, Fabrizio
   Bellavia, Daniele
   Cantone, Elena
TI Multidimensional Impact of Dupilumab on Chronic Rhinosinusitis with
   Nasal Polyps: A Complete Health Technology Assessment of Clinical,
   Economic, and Non-Clinical Domains
SO JOURNAL OF PERSONALIZED MEDICINE
LA English
DT Article
DE CRSwNP; nasal polyposis; health technology assessment; HTA; economic
   assessment; cost per responder
ID ENDOSCOPIC SINUS SURGERY; TYPE-2 INFLAMMATION; QUALITY; PREVALENCE;
   PATIENT; SAFETY; ASTHMA; COSTS
AB Chronic RhinoSinusitis with Nasal Polyps (CRSwNP) represents a condition mainly caused by the type 2 inflammation presence and marked by the existence of polyps within the nasal and paranasal sinuses. The standard of care includes intranasal steroids, additional burst of systemic steroids, if needed, and surgery. However, recurrence is common, especially among patients with comorbid type 2 inflammatory diseases. Recently, biological drugs, addressing the underlying cause of the disease, have been approved in Italy (dupilumab, omalizumab, and mepolizumab). A Health Technology Assessment was conducted to define multidimensional impact, assuming Italian NHS perspective and a 12-month time horizon. The EUnetHTA Core Model was deployed, using the following methods to analyze the domains: (i) literature evidence; (ii) administration of semi-structured questionnaires to 17 healthcare professionals; (iii) health economics tools to define the economic sustainability for the system. Evidence from NMA and ITC showed a more favorable safety profile and better efficacy for dupilumab compared with alternative biologics. All the analyses, synthesizing cost and efficacy measures, showed that dupilumab is the preferable alternative. Specifically, the cost per responder analysis for dupilumab, exhibiting a 67.0% response rate at Week 52, is notably economical at 14,209EUR per responder. This presents a more economical profile compared with the cost per responder for omalizumab (36.2% response rate) at 24,999EUR and mepolizumab (28.5% response rate) at 31,863EUR. These results underscore dupilumab's potential, not merely in terms of clinical outcomes, but also in terms of economic rationality, thereby solidifying its status as a valid and preferrable alternative in the management of CRSwNP, in the context of the Italian NHS.
C1 [La Mantia, Ignazio] Univ Catania, Dept Med & Surg Sci & Adv Technol GF Ingrassia, ENT Sect, I-95100 Catania, Italy.
   [Ottaviano, Giancarlo] Univ Padua, Dept Neurosci, Otolaryngol Sect, I-35122 Padua, Italy.
   [Ragusa, Martina] Taormina Hosp ME, Operat Unit Otolaryngol, ASP Messina, I-98039 Taormina, Italy.
   [Trimarchi, Matteo] Univ Italian Switzerland, Fac Biomed Sci, CH-6900 Lugano, Switzerland.
   [Trimarchi, Matteo] Univ Italian Switzerland, Lugano Reg Hosp, CH-6900 Lugano, Switzerland.
   [Foglia, Emanuela; Schettini, Fabrizio; Bellavia, Daniele] LIUC Carlo Cattaneo Univ, Healthcare Datascience LAB, I-21053 Castellanza, Italy.
   [Cantone, Elena] Univ Naples 29 Federico II, Dept Neurosci Reprod & Odontostomatol Sci, ENT Sect, I-80131 Naples, Italy.
C3 University of Catania; University of Padua; Universita della Svizzera
   Italiana; Universita della Svizzera Italiana
RP Bellavia, D (corresponding author), LIUC Carlo Cattaneo Univ, Healthcare Datascience LAB, I-21053 Castellanza, Italy.
EM dbellavia@liuc.it
RI Trimarchi, Matteo/I-7401-2012; Cantone, Elena/AAN-5191-2020; Foglia,
   Emanuela/ACZ-1480-2022; cantone, elena/L-5732-2016
OI ottaviano, giancarlo/0000-0003-2433-4761; cantone,
   elena/0000-0002-7389-2033; Foglia, Emanuela/0000-0003-1381-9069; LA
   MANTIA, Ignazio/0000-0002-7155-273X; Martina, Ragusa/0000-0002-3449-944X
FU Sanofi Italia s.r.l
FX No Statement Available
NR 49
TC 1
Z9 1
U1 0
U2 0
PU MDPI
PI BASEL
PA MDPI AG, Grosspeteranlage 5, CH-4052 BASEL, SWITZERLAND
EI 2075-4426
J9 J PERS MED
JI J. Pers. Med.
PD APR
PY 2024
VL 14
IS 4
AR 347
DI 10.3390/jpm14040347
PG 23
WC Health Care Sciences & Services; Medicine, General & Internal
WE Science Citation Index Expanded (SCI-EXPANDED)
SC Health Care Sciences & Services; General & Internal Medicine
GA OW5D2
UT WOS:001210318400001
PM 38672974
OA gold, Green Published
DA 2025-03-20
ER

PT J
AU Striz, I
   Golebski, K
   Strizova, Z
   Loukides, S
   Bakakos, P
   Hanania, NA
   Jesenak, M
   Diamant, Z
AF Striz, Ilja
   Golebski, Kornel
   Strizova, Zuzana
   Loukides, Stelios
   Bakakos, Petros
   Hanania, Nicola A.
   Jesenak, Milos
   Diamant, Zuzana
TI New insights into the pathophysiology and therapeutic targets of asthma
   and comorbid chronic rhinosinusitis with or without nasal polyposis
SO CLINICAL SCIENCE
LA English
DT Review
ID NECROSIS-FACTOR-ALPHA; SEVERE EOSINOPHILIC ASTHMA; UNCONTROLLED
   PERSISTENT ASTHMA; EXHALED NITRIC-OXIDE; DOUBLE-BLIND; AIRWAY
   INFLAMMATION; MONOCLONAL-ANTIBODY; DENDRITIC CELLS; ATOPIC-DERMATITIS;
   CXCR2 ANTAGONIST
AB Asthma and chronic rhinosinusitis with nasal polyps (CRSwNP) or without (CRSsNP) are chronic respiratory diseases. These two disorders often co-exist based on common anatomical, immunological, histopathological, and pathophysiological basis. Usually, asthma with comorbid CRSwNP is driven by type 2 (T2) inflammation which predisposes to more severe, often intractable, disease. In the past two decades, innovative technologies and detection techniques in combination with newly introduced targeted therapies helped shape our understanding of the immunological pathways underlying inflammatory airway diseases and to further identify several distinct clinical and inflammatory subsets to enhance the development of more effective personalized treatments. Presently, a number of targeted biologics has shown clinical efficacy in patients with refractory T2 airway inflammation, including anti-IgE (omalizumab), anti-IL-5 (mepolizumab, reslizumab)/anti-IL5R (benralizumab), anti-IL-4R-alpha (anti-IL-4/IL-13, dupilumab), and anti-TSLP (tezepelumab). In non-type-2 endotypes, no targeted biologics have consistently shown clinical efficacy so far. Presently, multiple therapeutical targets are being explored including cytokines, membrane molecules and intracellular signalling pathways to further expand current treatment options for severe asthma with and without comorbid CRSwNP. In this review, we discuss existing biologics, those under development and share some views on new horizons.
C1 [Striz, Ilja] Inst Clin & Expt Med, Dept Clin & Transplant Immunol, Prague, Czech Republic.
   [Striz, Ilja] Charles Univ Prague, Inst Immunol & Microbiol, Fac Med 1, Prague, Czech Republic.
   [Striz, Ilja] Inst Postgrad Educ Med, Subdiv Allergol & Clin Immunol, Prague, Czech Republic.
   [Golebski, Kornel] Univ Amsterdam, Med Ctr, Dept Pulm Med, Amsterdam, Netherlands.
   [Strizova, Zuzana] Charles Univ Prague, Inst Immunol, Fac Med 2, Prague, Czech Republic.
   [Loukides, Stelios] Natl & Kapodistrian Univ Athens, Dept Resp Med, Athens, Greece.
   [Bakakos, Petros] Natl & Kapodistrian Univ Athens, Resp Med Dept 1, Athens, Greece.
   [Hanania, Nicola A.] Baylor Coll Med, Sect Pulm & Crit Care Med, Houston, TX USA.
   [Jesenak, Milos] Comenius Univ, Univ Hosp Martin, Jessenius Fac Med Martin, Dept Pulmonol & Phthisiol, Bratislava, Slovakia.
   [Jesenak, Milos] Comenius Univ, Univ Hosp Martin, Jessenius Fac Med Martin, Dept Pediat, Bratislava, Slovakia.
   [Jesenak, Milos] Univ Hosp Martin, Dept Clin Immunol & Allergol, Martin, Slovakia.
   [Diamant, Zuzana] Katholieke Univ Leuven, Dept Microbiol Immunol & Transplantat, KU Leuven, Leuven, Belgium.
   [Diamant, Zuzana] Lund Univ, Skane Univ Hosp, Inst Clin Sci, Dept Resp Med & Allergol, Lund, Sweden.
   [Diamant, Zuzana] Charles Univ Prague, Fac Med 1, Dept Resp Med, Prague, Czech Republic.
   [Diamant, Zuzana] Univ Groningen, Univ Med Ctr Groningen, Dept Clin Pharm & Pharmacol, Groningen, Netherlands.
C3 Institute for Clinical & Experimental Medicine (IKEM); Charles
   University Prague; University of Amsterdam; Motol University Hospital;
   Charles University Prague; National & Kapodistrian University of Athens;
   National & Kapodistrian University of Athens; Baylor College of
   Medicine; Comenius University Bratislava; Comenius University
   Bratislava; KU Leuven; Lund University; Skane University Hospital;
   Charles University Prague; University of Groningen
RP Diamant, Z (corresponding author), Katholieke Univ Leuven, Dept Microbiol Immunol & Transplantat, KU Leuven, Leuven, Belgium.; Diamant, Z (corresponding author), Lund Univ, Skane Univ Hosp, Inst Clin Sci, Dept Resp Med & Allergol, Lund, Sweden.; Diamant, Z (corresponding author), Charles Univ Prague, Fac Med 1, Dept Resp Med, Prague, Czech Republic.; Diamant, Z (corresponding author), Univ Groningen, Univ Med Ctr Groningen, Dept Clin Pharm & Pharmacol, Groningen, Netherlands.
EM z.diamant@4gems.nl
RI Jesenak, Milos/X-8360-2018; Striz, Ilja/IZP-9345-2023; Striz,
   Ilja/J-6340-2017
OI Striz, Ilja/0000-0001-9269-5652; Diamant, Zuzana/0000-0003-0133-0100;
   Golebski, Korneliusz/0000-0002-4685-4592
NR 290
TC 24
Z9 25
U1 1
U2 15
PU PORTLAND PRESS LTD
PI LONDON
PA 1ST FLR, 10 QUEEN STREET PLACE, LONDON, ENGLAND
SN 0143-5221
EI 1470-8736
J9 CLIN SCI
JI Clin. Sci.
PD MAY
PY 2023
VL 137
IS 9
BP 727
EP 753
DI 10.1042/CS20190281
PG 27
WC Medicine, Research & Experimental
WE Science Citation Index Expanded (SCI-EXPANDED)
SC Research & Experimental Medicine
GA H4PT0
UT WOS:000995806600001
PM 37199256
OA Green Published, hybrid
DA 2025-03-20
ER

PT J
AU Nitro, L
   Bulfamante, AM
   Rosso, C
   Saibene, AM
   Arnone, F
   Felisati, G
   Pipolo, C
AF Nitro, Letizia
   Bulfamante, Antonio Mario
   Rosso, Cecilia
   Saibene, Alberto Maria
   Arnone, Flavio
   Felisati, Giovanni
   Pipolo, Carlotta
TI Adverse effects of dupilumab in chronic rhinosinusitis with nasal
   polyps. Case report and narrative review
SO ACTA OTORHINOLARYNGOLOGICA ITALICA
LA English
DT Review
DE dupilumab; chronic rhinosinusitis with nasal polyps; type 2
   inflammation; cutaneous rash; adverse effect
ID PERSISTENT ASTHMA; PLACEBO; BIOLOGICS; EFFICACY; ADULTS
AB herein we review the current literature on the adverse effects related to biological therapy with the monoclonal antibody dupilumab in patients with type 2 inflammation prevalent phenotype chronic rhinosinusitis with nasal polyps (CRSwNP). Our review shows that the side effects of dupilumab may be linked to the prevalent type 2 inflammation phenotype (asthma, dermatitis, CRSwNP). We also report the first case of cutaneous rash as a side ef-fect of dupilumab in a patient with CRSwNP.
C1 [Nitro, Letizia; Bulfamante, Antonio Mario; Rosso, Cecilia; Saibene, Alberto Maria; Arnone, Flavio; Felisati, Giovanni; Pipolo, Carlotta] Univ Milan, Otolaryngol Unit, Santi Paolo & Carlo Hosp, Dept Hlth Sci, Milan, Italy.
C3 University of Milan
RP Nitro, L (corresponding author), Santi Paolo & Carlo Hosp, Via Antonio di Rudini 8, I-20142 Milan, Italy.
EM letizia.nitro@unimi.it
RI Pipolo, Carlotta/AAA-3425-2022; Saibene, Alberto/H-7702-2019;
   Bulfamante, Antonio/AAB-8597-2020
OI Bulfamante, Antonio Mario/0000-0003-1812-6114; saibene, alberto
   maria/0000-0003-1457-6871; NITRO, LETIZIA/0000-0002-0236-8728
NR 45
TC 5
Z9 7
U1 2
U2 7
PU PACINI EDITORE
PI PISA
PA VIA DELLA GHERARDESCA-ZONA INDUSTRIALE OSPEDALETTO, 56121 PISA, ITALY
SN 0392-100X
EI 1827-675X
J9 ACTA OTORHINOLARYNGO
JI Acta Otorhinolaryngol. Ital.
PD JUN
PY 2022
VL 42
IS 3
BP 199
EP 204
DI 10.14639/0392-100X-N1911
PG 6
WC Otorhinolaryngology
WE Science Citation Index Expanded (SCI-EXPANDED)
SC Otorhinolaryngology
GA 3V2LH
UT WOS:000841491900001
PM 35880360
OA Green Published, gold
DA 2025-03-20
ER

PT J
AU Rivero, A
   Liang, J
AF Rivero, Alexander
   Liang, Jonathan
TI Anti-IgE and Anti-IL5 Biologic Therapy in the Treatment of Nasal
   Polyposis: A Systematic Review and Meta-analysis
SO ANNALS OF OTOLOGY RHINOLOGY AND LARYNGOLOGY
LA English
DT Review
DE nasal polyposis; anti-IgE; anti-IL5; biologics; systematic review;
   omalizumab; mepolizumab; reslizumab
ID ENDOSCOPIC SINUS SURGERY; CHRONIC RHINOSINUSITIS; ASTHMA; ASSOCIATION;
   OMALIZUMAB; EFFICACY; DISEASE; UPDATE; IMPACT
AB Objective: To determine the role of biologic therapy on sinonasal symptoms and objective outcomes in chronic rhinosinusitis with nasal polyposis (CRSwNP).
   Methods: PubMed, OVID MEDLINE, and Cochrane Central were reviewed from 2000 to 2015. Inclusion criteria included English-language studies containing original data on biologic therapy in CRSwNP patients with reported outcome measures. Two investigators independently reviewed all manuscripts and performed quality assessment and quantitative meta-analysis using validated tools.
   Results: Of 495 abstracts identified, 7 studies fulfilled eligibility: 4 randomized control trials (RCT), 1 case-control, and 2 case series. Outcome measures included nasal polyp score (NPS,6), computer tomography score (5), and symptom scores (5). Meta-analysis was performed on 5 studies: Anti-IL5 therapy (mepolizumab/reslizumab) and anti-IgE therapy (omalizumab) demonstrated a standard mean difference of NPS improvement of -0.66 (95% CI, -1.24 to -0.08) and -0.75 (95% CI, -1.93 to 0.44), respectively, between biologic therapy and placebo. Quality assessment indicated a low to moderate risk of bias for the RCTs.
   Conclusion: Biologic therapies may prove beneficial in the treatment of recalcitrant nasal polyposis in select populations. In meta-analysis, anti-IL5 therapy demonstrates a reduction in nasal polyp score. Anti-IgE therapy reduces nasal polyp score in patients with severe comorbid asthma. Additional high-level evidence is needed to assess clinical efficacy.
C1 [Rivero, Alexander; Liang, Jonathan] Kaiser Permanente, 3600 Broadway, Oakland, CA 94611 USA.
C3 Kaiser Permanente
RP Rivero, A (corresponding author), Kaiser Permanente, 3600 Broadway, Oakland, CA 94611 USA.
EM Alexander.rivero@kp.org
RI Rivero, Alexander/ABE-9240-2021
OI Rivero, Alexander/0000-0002-2347-4917
NR 44
TC 62
Z9 68
U1 1
U2 9
PU SAGE PUBLICATIONS INC
PI THOUSAND OAKS
PA 2455 TELLER RD, THOUSAND OAKS, CA 91320 USA
SN 0003-4894
EI 1943-572X
J9 ANN OTO RHINOL LARYN
JI Ann. Otol. Rhinol. Laryngol.
PD NOV
PY 2017
VL 126
IS 11
BP 739
EP 747
DI 10.1177/0003489417731782
PG 9
WC Otorhinolaryngology
WE Science Citation Index Expanded (SCI-EXPANDED)
SC Otorhinolaryngology
GA FL0PR
UT WOS:000413913800002
PM 28918644
DA 2025-03-20
ER

PT J
AU Higo, H
   Ichikawa, H
   Arakawa, Y
   Mori, Y
   Itano, J
   Taniguchi, A
   Senoo, S
   Kimura, G
   Tanimoto, Y
   Miyake, K
   Katsuta, T
   Kataoka, M
   Maeda, Y
   Kiura, K
   Miyahara, N
AF Higo, Hisao
   Ichikawa, Hirohisa
   Arakawa, Yukako
   Mori, Yoshihiro
   Itano, Junko
   Taniguchi, Akihiko
   Senoo, Satoru
   Kimura, Goro
   Tanimoto, Yasushi
   Miyake, Kohei
   Katsuta, Tomoya
   Kataoka, Mikio
   Maeda, Yoshinobu
   Kiura, Katsuyuki
   Miyahara, Nobuaki
CA Okayama Resp Dis Study Grp ORDSG
TI Switching to Dupilumab from Other Biologics without a Treatment Interval
   in Patients with Severe Asthma: A Multi-Center Retrospective Study
SO JOURNAL OF CLINICAL MEDICINE
LA English
DT Article
DE dupilumab; severe asthma; treatment interval; eosinophilic chronic
   rhinosinusitis
ID SEVERE EOSINOPHILIC ASTHMA; PERSISTENT ASTHMA; OMALIZUMAB; BENRALIZUMAB;
   EFFICACY; SAFETY
AB Background: Dupilumab is a fully humanized monoclonal antibody that blocks interleukin4 and interleukin-13 signals. Several large clinical trials have demonstrated the efficacy of dupilumab in patients with severe asthma. However, few studies have examined a switch to dupilumab from other biologics. Methods: This retrospective, multi-center observational study was conducted by the Okayama Respiratory Disease Study Group. Consecutive patients with severe asthma who were switched to dupilumab from other biologics without a treatment interval between May 2019 and September 2021 were enrolled. Patients with a treatment interval of more than twice the standard dosing interval for the previous biologic prior to dupilumab administration were excluded. Results: The median patient age of the 27 patients enrolled in this study was 57 years (IQR, 45-68 years). Eosinophilic chronic rhinosinusitis (ECRS)/chronic rhinosinusitis with nasal polyp (CRSwNP) was confirmed in 23 patients. Previous biologics consisted of omalizumab (n = 3), mepolizumab (n = 3), and benralizumab (n = 21). Dupilumab significantly improved FEV1 (median improvement: +145 mL) and the asthma control test score (median improvement: +2). The overall response rate in patients receiving dupilumab for asthma as determined using the Global Evaluations of Treatment Effectiveness (GETE) was 77.8%. There were no significant differences in the baseline characteristics of the GETE-improved group vs. the non-GETE-improved group. ECRS/CRSwNP improved in 20 of the 23 patients (87.0%). Overall, 8 of the 27 patients (29.6%) developed transient hypereosinophilia (>1500/ mu L), but all were asymptomatic and able to continue dupilumab therapy. Conclusions: Dupilumab was highly effective for the treatment of severe asthma and ECRS/CRSwNP, even in patients switched from other biologics without a treatment interval.
C1 [Higo, Hisao; Kiura, Katsuyuki; Miyahara, Nobuaki] Okayama Univ Hosp, Dept Allergy & Resp Med, Okayama 7008558, Japan.
   [Higo, Hisao; Taniguchi, Akihiko; Senoo, Satoru; Maeda, Yoshinobu] Okayama Univ, Grad Sch Med Dent & Pharmaceut Sci, Dept Hematol Oncol & Resp Med, Okayama 7008558, Japan.
   [Higo, Hisao] Kagawa Rosai Hosp, Dept Internal Med, Marugame 7638502, Japan.
   [Ichikawa, Hirohisa; Arakawa, Yukako; Mori, Yoshihiro] KKR Takamatsu Hosp, Dept Resp Med, Takamatsu 7600018, Japan.
   [Itano, Junko; Kimura, Goro; Tanimoto, Yasushi] Natl Hosp Org Minami Okayama Med Ctr, Dept Allergy & Resp Med, Okayama 7010304, Japan.
   [Miyake, Kohei] Natl Hosp Org, Himeji Med Ctr, Dept Resp Med, Himeji 6708520, Japan.
   [Katsuta, Tomoya] Ehime Prefectural Cent Hosp, Dept Resp Med, Matsuyama 7900024, Japan.
   [Kataoka, Mikio] Onomichi Municipal Hosp, Dept Resp Med, Onomichi 7228503, Japan.
   [Miyahara, Nobuaki] Okayama Univ, Grad Sch Hlth Sci, Dept Med Technol, Okayama 7008558, Japan.
C3 Okayama University; Okayama University; Okayama University
RP Miyahara, N (corresponding author), Okayama Univ Hosp, Dept Allergy & Resp Med, Okayama 7008558, Japan.; Miyahara, N (corresponding author), Okayama Univ, Grad Sch Hlth Sci, Dept Med Technol, Okayama 7008558, Japan.
EM prea4jsb@s.okayama-u.ac.jp; miyahara@md.okayama-u.ac.jp
OI /0000-0001-6357-4405
NR 38
TC 4
Z9 4
U1 0
U2 2
PU MDPI
PI BASEL
PA Gross-peteranlage 5, CH-4052 BASEL, SWITZERLAND
EI 2077-0383
J9 J CLIN MED
JI J. Clin. Med.
PD AUG
PY 2023
VL 12
IS 16
AR 5174
DI 10.3390/jcm12165174
PG 12
WC Medicine, General & Internal
WE Science Citation Index Expanded (SCI-EXPANDED)
SC General & Internal Medicine
GA Q2ZX5
UT WOS:001056259200001
PM 37629217
OA gold, Green Published
DA 2025-03-20
ER

PT J
AU Chong, LY
   Piromchai, P
   Sharp, S
   Snidvongs, K
   Philpott, C
   Hopkins, C
   Burton, MJ
AF Chong, Lee-Yee
   Piromchai, Patorn
   Sharp, Steve
   Snidvongs, Kornkiat
   Philpott, Carl
   Hopkins, Claire
   Burton, Martin J.
TI Biologics for chronic rhinosinusitis
SO COCHRANE DATABASE OF SYSTEMATIC REVIEWS
LA English
DT Review
ID UNCONTROLLED PERSISTENT ASTHMA; TO-SEVERE ASTHMA; QUALITY-OF-LIFE; NASAL
   POLYPOSIS; EOSINOPHILIC ASTHMA; DUPILUMAB EFFICACY; ALLERGIC RHINITIS;
   CHRONIC SINUSITIS; IMPROVES FEV1; DOUBLE-BLIND
AB Background
   This living systematic review is one of several Cochrane Reviews evaluating the medical management of patients with chronic rhinosinusitis.
   Chronic rhinosinusitis is common. It is characterised by inflammation of the nasal and sinus linings, nasal blockage, rhinorrhoea, facial pressure/pain and loss of sense of smell. It occurs with or without nasal polyps.
   'Biologics' are medicinal products produced by a biological process. Monoclonal antibodies are one type, already evaluated in related inflammatory conditions (e.g. asthma and atopic dermatitis).
   Objectives
   To assess the effects of biologics for the treatment of chronic rhinosinusitis.
   Search methods
   The Cochrane ENT Information Specialist searched the Cochrane ENT Register; CENTRAL (2019, Issue 9); Ovid MEDLINE; Ovid Embase; Web of Science; ClinicalTrials.gov; ICTRP and additional sources for published and unpublished trials. The date of the search was 16 September 2019.
   Selection criteria
   Randomised controlled trials (RCTs) with at least three months follow-up comparing biologics (currently, monoclonal antibodies) against placebo/no treatment in patients with chronic rhinosinusitis.
   Data collection and analysis
   We used standard Cochrane methodological procedures. Our primary outcomes were disease-specific health-related quality of life (HRQL), disease severity and serious adverse events (SAEs). The secondary outcomes were avoidance of surgery, extent of disease (measured by endoscopic or computerised tomography (CT) score), generic HRQL and adverse events (nasopharyngitis, including sore throat). We used GRADE to assess the certainty of the evidence for each outcome.
   Main results
   We included eight RCTs. Of 986 adult participants, 984 had severe chronic rhinosinusitis with nasal polyps; 43% to 100% of participants also had asthma. Three biologics, with different targets, were evaluated: dupilumab, mepolizumab and omalizumab. All the studies were sponsored or supported by industry.
   Anti-IL-4Ra mAb (dupilumab) versusplacebo/no treatment (all receiving intranasal steroids)
   Three studies (784 participants) evaluated dupilumab.
   Disease-specific HRQL was measured with the SNOT-22 (score 0 to 110; minimal clinically important difference (MCID) 8.9 points). At 24 weeks, the SNOT-22 score was 19.61 points lower (better) in participants receiving dupilumab (mean difference (MD) -19.61, 95% confidence interval (CI) -22.54 to -16.69; 3 studies; 784 participants; high certainty).
   Symptom severity measured on a 0- to 10-point visual analogue scale (VAS) was 3.00 lower in those receiving dupilumab (95% CI -3.47 to -2.53; 3 studies; 784 participants; moderate certainty).
   The risk of serious adverse events may be lower in the dupilumab group (risk ratio (RR) 0.45, 95% CI 0.28 to 0.75; 3 studies; 782 participants; low certainty).
   The number of participants requiring nasal polyp surgery (actual or planned) during the treatment period is probably lower in those receiving dupilumab (RR 0.17, 95% CI 0.05 to 0.52; 2 studies; 725 participants; moderate certainty).
   Change in the extent of disease using the Lund Mackay computerised tomography (CT) score (0 to 24, higher = worse) was -7.00 (95% CI -9.61 to -4.39; 3 studies; 784 participants; high certainty), a large effect favouring the dupilumab group.
   The EQ-5D visual analogue scale (0 to 100, higher = better; MCID 8 points) was used to measure change in generic quality of life. The mean difference favouring dupilumab was 8.59 (95% CI 5.31 to 11.86; 2 studies; 706 participants; moderate certainty).
   There may be little or no difference in the risk of nasopharyngitis (RR 0.95, 95% CI 0.72 to 1.25; 3 studies; 783 participants; low certainty).
   Anti-IL-5 mAb (mepolizumab) versusplacebo/no treatment (all receiving intranasal steroids)
   Two studies (137 participants) evaluated mepolizumab.
   Disease-specific HRQL measured with the SNOT-22 at 25 weeks was 13.26 points lower (better) in participants receiving mepolizumab (95% CI -22.08 to -4.44; 1 study; 105 participants; low certainty; MCID 8.9).
   It is very uncertain whether there is a difference in symptom severity: on a 0- to 10-point VAS symptom severity was -2.03 lower in those receiving mepolizumab (95% CI -3.65 to -0.41; 1 study; 72 participants; very low certainty).
   It is very uncertain if there is diKerence in the risk of serious adverse events (RR 1.57, 95% CI 0.07 to 35.46; 2 studies; 135 participants, very low certainty).
   It is very uncertain whether or not the overall risk that patients still need surgery at trial end is lower in the mepolizumab group (RR 0.78, 95% CI 0.64 to 0.94; 2 studies; 135 participants; very low certainty).
   It is very uncertain whether mepolizumab reduces the extent of disease as measured by endoscopic nasal polyps score (scale range 0 to 8). The mean difference was 1.23 points lower in the mepolizumab group (MD -1.23, 95%-1.79 to -0.68; 2 studies; 137 participants; very low certainty).
   The difference in generic quality of life (EQ-5D) was 5.68 (95% CI -1.18 to 12.54; 1 study; 105 participants; low certainty), favouring the mepolizumab group. This difference is smaller than the MCID of 8 points.
   There may be little or no difference in the risk of nasopharyngitis (RR 0.73, 95% 0.36 to 1.47; 2 studies; 135 participants; low certainty).
   Anti-IgE mAb (omalizumab) versus placebo/no treatment (all receiving intranasal steroids)
   Three very small studies (65 participants) evaluated omalizumab. We are very uncertain about the effect of omalizumab on disease-specific HRQL, severe adverse events, extent of disease (CT scan scores), generic HRQL and adverse effects.
   Authors' conclusions
   In adults with severe chronic rhinosinusitis and nasal polyps, using regular topical nasal steroids, dupilumab improves disease-specific HRQL compared to placebo, and reduces the extent of the disease as measured on a CT scan. It probably also improves symptoms and generic HRQL and there is no evidence of an increased risk of serious adverse events. It may reduce the need for further surgery. There may be little or no diKerence in the risk of nasopharyngitis.
C1 [Chong, Lee-Yee] UK Cochrane Ctr, Oxford, England.
   [Piromchai, Patorn] Khon Kaen Univ, Fac Med, Dept Otorhinolaryngol, Khon Kaen, Thailand.
   [Sharp, Steve] Natl Inst Hlth & Care Excellence, Manchester, Lancs, England.
   [Snidvongs, Kornkiat] Chulalongkorn Univ, Fac Med, Dept Otolaryngol, Bangkok, Thailand.
   [Philpott, Carl] Univ East Anglia, Norwich Med Sch, Dept Med, Norwich, Norfolk, England.
   [Hopkins, Claire] Guys Hosp, ENT Dept, London, England.
   [Burton, Martin J.] Cochrane UK, Summertown Pavil,18-24 Middle Way, Oxford OX2 7LG, England.
C3 Cochrane Centre; Khon Kaen University; National Institute for Health &
   Care Excellence; Chulalongkorn University; University of East Anglia;
   Guy's & St Thomas' NHS Foundation Trust; Cochrane Centre
RP Burton, MJ (corresponding author), Cochrane UK, Summertown Pavil,18-24 Middle Way, Oxford OX2 7LG, England.
EM martin.burton@cochrane.nhs.uk
RI Hopkins, Claire/ACT-6075-2022; Piromchai, Patorn/R-6482-2017; Philpott,
   Carl/H-4509-2019
OI Sharp, Steve/0000-0002-9138-6337; Piromchai, Patorn/0000-0002-2195-4837;
   Philpott, Carl/0000-0002-1125-3236; Burton, Martin/0000-0002-1261-5876
FU National Institute for Health Research, UK; Cochrane-NIHR Incentive
   Award 2019
FX External sources National Institute for Health Research, UK.
   Infrastructure funding for Cochrane ENT National Institute for Health
   Research, UK. Cochrane-NIHR Incentive Award 2019
NR 119
TC 40
Z9 43
U1 1
U2 8
PU WILEY
PI HOBOKEN
PA 111 RIVER ST, HOBOKEN 07030-5774, NJ USA
SN 1469-493X
EI 1361-6137
J9 COCHRANE DB SYST REV
JI Cochrane Database Syst Rev.
PY 2020
IS 2
AR CD013513
DI 10.1002/14651858.CD013513.pub2
PG 114
WC Medicine, General & Internal
WE Science Citation Index Expanded (SCI-EXPANDED)
SC General & Internal Medicine
GA KQ8MZ
UT WOS:000517176800007
PM 32102112
OA Green Published, Green Accepted
DA 2025-03-20
ER

PT J
AU Habenbacher, M
   Moser, U
   Hadl, O
   Kiss, P
   Holzmeister, C
   Pock, J
   Walla, K
   Lang, A
   Andrianakis, A
AF Habenbacher, Michael
   Moser, Ulrich
   Hadl, Oliver
   Kiss, Peter
   Holzmeister, Clemens
   Pock, Jakob
   Walla, Katharina
   Lang, Angelika
   Andrianakis, Alexandros
TI Monoclonal Antibody Switching in Biologic Treatment of Chronic
   Rhinosinusitis with Nasal Polyps
SO JOURNAL OF CLINICAL MEDICINE
LA English
DT Article
DE biologics; dupilumab; mepolizumab; omalizumab; chronic rhinosinusitis;
   CRSwNP
ID GENDER
AB Objectives: to evaluate our real-world data on the efficacy and safety of switching between two monoclonal antibodies in biologic treatment of uncontrolled chronic rhinosinusitis with nasal polyps (CRSwNP). Methods: All patients receiving biologic treatment for uncontrolled CRSwNP between April 2020 and March 2024 at a tertiary referral center who needed transitioning between biologic agents were retrospectively analyzed. The following parameters were investigated: patient's clinical characteristics, wash-out periods, treatment outcome, and switching-related side effects. Results: Out of 91 CRSwNP patients who received biologic treatment, 4 patients (4.4%) necessitated switching to an alternative biologic agent. Three patients were switched to a different antibody because of insufficient symptom control with the initially prescribed biologic, while the other patient required switching to an alternative agent due to a side effect. Switching resulted in all four patients achieving a significant improvement in all outcome parameters. There were no switching-related side effects, and the switching procedure was performed in three cases without a wash-out period. Conclusion: CRSwNP patients under biologic therapy with an insufficient response or medication-related side effect may benefit from switching to an alternative biologic agent. Larger, prospective multicenter studies are warranted to further validate the effectiveness and safety of switching agents in the biologic treatment of CRSwNP.
C1 [Habenbacher, Michael; Moser, Ulrich; Hadl, Oliver; Kiss, Peter; Holzmeister, Clemens; Pock, Jakob; Walla, Katharina; Lang, Angelika; Andrianakis, Alexandros] Med Univ Graz, Dept Otorhinolaryngol, A-8010 Graz, Austria.
C3 Medical University of Graz
RP Andrianakis, A (corresponding author), Med Univ Graz, Dept Otorhinolaryngol, A-8010 Graz, Austria.
EM alexandros.andrianakis@medunigraz.at
RI Andrianakis, Alexandros/LTF-4314-2024
OI Habenbacher, Michael/0009-0006-6447-6499; Andrianakis,
   Alexandros/0000-0002-2530-9931; Kiss, Peter/0000-0001-9187-2063
FU State Styria, Department 12 Economy, Tourism, Science and Research; 
   [ABT12-319238/2024]
FX The APC was funded by the State Styria, Department 12 Economy, Tourism,
   Science and Research (Grant number: ABT12-319238/2024).
NR 39
TC 0
Z9 0
U1 1
U2 1
PU MDPI
PI BASEL
PA ST ALBAN-ANLAGE 66, CH-4052 BASEL, SWITZERLAND
EI 2077-0383
J9 J CLIN MED
JI J. Clin. Med.
PD NOV
PY 2024
VL 13
IS 22
AR 6883
DI 10.3390/jcm13226883
PG 9
WC Medicine, General & Internal
WE Science Citation Index Expanded (SCI-EXPANDED)
SC General & Internal Medicine
GA N6L9O
UT WOS:001365442800001
PM 39598027
OA gold
DA 2025-03-20
ER

PT J
AU Stack, TJ
   Kim, S
   Lamb, MM
   Mohammad, I
   Zeatoun, A
   Lopez, E
   Klatt-Cromwell, C
   Thorp, BD
   Ebert, CS Jr
   Senior, BA
   Kimple, AJ
   Alicea, D
AF Stack, Taylor J.
   Kim, Sulgi
   Lamb, Meredith M.
   Mohammad, Ibtisam
   Zeatoun, Abdullah
   Lopez, Erin
   Klatt-Cromwell, Cristine
   Thorp, Brian D.
   Ebert Jr, Charles S.
   Senior, Brent A.
   Kimple, Adam J.
   Alicea, Daniel
TI Characterizing Adverse Events of Biologic Treatment of T2 Disease: A
   Disproportionality Analysis of the FDA Adverse Event Reporting System
SO ORL-JOURNAL FOR OTO-RHINO-LARYNGOLOGY HEAD AND NECK SURGERY
LA English
DT Article
DE Chronic rhinosinusitis; Chronic sinusitis; Rhinology
AB Introduction: Over the last 3 years, the FDA has approved dupilumab, omalizumab, and mepolizumab for the treatment of CRSwNP; however, adverse events of these biologics have not been described in post-marketing surveillance trials. By utilizing the FDA Adverse Event Reporting System (FAERS), this study describes and compares biologic-associated adverse events in T2 disease. Methods: This case-non-case study assessed disproportionate reporting rates using reporting odds ratios (RORs). RORs and p values for biologic-associated AEs were categorized and compared among dupilumab, omalizumab, and mepolizumab. This analysis included AEs associated with all treatment indications. Relative AE rates and outcomes were calculated. Results: There were a total of 112,560, 24,428, and 18,741 unique AE reports associated with dupilumab, omalizumab, and mepolizumab, respectively. Omalizumab had the strongest association with anaphylaxis (ROR = 20.80, 95% confidence interval [CI]: 18.58, 23.29). Dupilumab had large relative proportions and positive signals in the ophthalmologic category (7.76%, ROR = 6.20, 95% CI: 6.06, 6.35), such as with blurry vision (ROR = 3.80, CI: 3.52, 4.12) and visual impairment (ROR = 1.98, CI: 1.80, 2.19). Dupilumab was the only biologic associated with injection-site reactions (7.98%, ROR = 8.17, 95% CI: 7.98, 8.37). Discussion/Conclusion: This is the first large-scale comparative analysis of the AE profiles of dupilumab, omalizumab, and mepolizumab. Our data suggest possible relations between dupilumab and ophthalmologic and injection-site AEs. Omalizumab was the only biologic with a positive anaphylaxis signal. This FAERS investigation suggests important AE differences among these biologics.
C1 [Stack, Taylor J.; Kim, Sulgi; Lamb, Meredith M.; Mohammad, Ibtisam; Zeatoun, Abdullah; Lopez, Erin; Klatt-Cromwell, Cristine; Thorp, Brian D.; Ebert Jr, Charles S.; Senior, Brent A.; Kimple, Adam J.; Alicea, Daniel] Univ N Carolina, Dept Otolaryngol Head & Neck Surg, Chapel Hill, NC 27599 USA.
C3 University of North Carolina; University of North Carolina Chapel Hill
RP Stack, TJ; Thorp, BD (corresponding author), Univ N Carolina, Dept Otolaryngol Head & Neck Surg, Chapel Hill, NC 27599 USA.
EM taylor_stack@med.unc.edu; bthorp@email.unc.edu
RI Kimple, Adam/HRB-6895-2023
OI Kimple, Adam/0000-0003-1670-8401
FU NIH [KL2TR002490]
FX The project described was supported by NIH grants KL2TR002490 to AJK.
   The content is solely the responsibility of the authors and does not
   necessarily represent the official views of the NIH. No authors have any
   financial conflicts of interest.
NR 26
TC 2
Z9 2
U1 0
U2 2
PU KARGER
PI BASEL
PA ALLSCHWILERSTRASSE 10, CH-4009 BASEL, SWITZERLAND
SN 0301-1569
EI 1423-0275
J9 ORL J OTO-RHINO-LARY
JI ORL-J. Oto-Rhino-Laryngol. Head Neck Surg.
PD DEC
PY 2023
VL 85
IS 6
BP 329
EP 339
DI 10.1159/000534545
PG 11
WC Otorhinolaryngology
WE Science Citation Index Expanded (SCI-EXPANDED)
SC Otorhinolaryngology
GA Y1AJ3
UT WOS:001102660600001
PM 37963438
OA Green Accepted
DA 2025-03-20
ER

PT J
AU Wangberg, H
   Bagsic, SRS
   Osuna, L
   White, AA
AF Wangberg, Hannah
   Bagsic, Samantha R. Spierling
   Osuna, Lilliana
   White, Andrew A.
TI Appraisal of the Real-World Effectiveness of Biologic Therapies in
   Aspirin-Exacerbated Respiratory Disease
SO JOURNAL OF ALLERGY AND CLINICAL IMMUNOLOGY-IN PRACTICE
LA English
DT Article
DE Aspirin-exacerbated respiratory disease (AERD); NSAID-exacerbated
   respiratory disease (NERD); Asthma; Nasal polyps; Chronic rhinosinusitis
   with nasal polyposis (CRSwNP); Biologic; Omalizumab; Dupilumab;
   Mepolizumab; Benralizumab; Reslizumab
ID CHRONIC RHINOSINUSITIS; ASTHMATIC-PATIENTS; NASAL POLYPOSIS;
   DESENSITIZATION; MEPOLIZUMAB; SURGERY
AB BACKGROUND: There are no head-to-head studies for patients with aspirin-exacerbated respiratory disease (AERD) comparing any of the 5 Food and Drug Administration-approved respiratory biologic therapies. OBJECTIVE: Explore outcomes in subjects with AERD using biologic therapies in a real-world clinic setting.
   METHODS: A retrospective pilot study was conducted for subjects with AERD who had been prescribed omalizumab (antiIgE), mepolizumab (anti-IL-5), reslizumab (anti-IL-5), benralizumab (anti-IL-5 receptor alpha [anti-IL-5Ra]), or dupilumab (anti-IL-4 receptor alpha [anti-IL-4Ra]). Clinical outcomes pre-versus postinitiation of biologic therapy were explored including symptoms, 22-item sino-nasal outcome test scores, systemic corticosteroid and antibiotic prescriptions, and emergency room visits related to AERD.
   RESULTS: Of the 74 subjects, 58.1% (n = 43) had used 1 biologic, though many (41.9%, n = 31) trialed more than 1 biologic. Of the 50 subjects who had used anti-IL-4Ra therapy, 98% (49 of 50) still had this therapy prescribed at study completion compared with 48.6% (17 of 35) and 26.9% (7 of 26) of those who used anti-IgE and anti-IL-5 and anti-IL-5 receptor alpha (anti-IL-5/IL-5Ra) therapy, respectively. Among those on anti-IL-4Ra therapy, there was a significant reduction in median total 22-item sino-nasal outcome test scores (51 to 19, P = .0002), corticosteroid bursts (2 to 0, P < .0001), and median number of antibiotic courses for respiratory disease (1 to 0, P = .0469) prebiologic versus postbiologic initiation. No statistically significant difference in those outcomes was observed for individuals on anti-IgE or anti-IL-5/IL-5Ra therapy.
   CONCLUSIONS: Anti-IL-4Ra therapy led to significantly higher rates of clinical improvement in AERD when compared with anti-IL-5/IL-5Ra and anti-IgE biologic therapies. Prospective studies would help clarify best practices for the use of biologic therapies in AERD. (C) 2021 American Academy of Allergy, Asthma & Immunology
C1 [Wangberg, Hannah; White, Andrew A.] Scripps Clin, Div Allergy Asthma & Immunol, San Diego, CA USA.
   [Bagsic, Samantha R. Spierling; Osuna, Lilliana] Scripps Hlth, Scripps Whittier Diabet Inst, San Diego, CA USA.
C3 Scripps Research Institute
RP White, AA (corresponding author), 3811 Valley Ctr Dr S99, San Diego, CA 92130 USA.
EM White.Andrew@scrippshealth.org
FU National Center for Advancing Translational Sciences of the National
   Institutes of Health [UL1TR002550]; National Center for Advancing
   Translational Sciences [UL1TR002550] Funding Source: NIH RePORTER
FX This research was supported by the National Center for Advancing
   Translational Sciences of the National Institutes of Health under award
   number UL1TR002550. The content is solely the responsibility of the
   authors and does not necessarily represent the official views of the
   National Institutes of Health.
NR 25
TC 43
Z9 47
U1 1
U2 2
PU ELSEVIER
PI AMSTERDAM
PA RADARWEG 29, 1043 NX AMSTERDAM, NETHERLANDS
SN 2213-2198
EI 2213-2201
J9 J ALLER CL IMM-PRACT
JI J. Allergy Clin. Immunol.-Pract.
PD FEB
PY 2022
VL 10
IS 2
BP 478
EP +
DI 10.1016/j.jaip.2021.09.030
EA FEB 2022
PG 10
WC Allergy; Immunology
WE Science Citation Index Expanded (SCI-EXPANDED)
SC Allergy; Immunology
GA ZF4QX
UT WOS:000759555500016
PM 34597850
OA Green Accepted
DA 2025-03-20
ER

PT J
AU Garvey, E
   Naimi, B
   Duffy, A
   Hannikainen, P
   Kahn, C
   Farquhar, D
   Rosen, M
   Rabinowitz, M
   Toskala, E
   Nyquist, G
AF Garvey, Emily
   Naimi, Bita
   Duffy, Alexander
   Hannikainen, Paavali
   Kahn, Chase
   Farquhar, Douglas
   Rosen, Marc
   Rabinowitz, Mindy
   Toskala, Elina
   Nyquist, Gurston
TI Optimizing the timing of biologic and surgical therapy for patients with
   refractory chronic rhinosinusitis with nasal polyposis (CRSwNP)
SO INTERNATIONAL FORUM OF ALLERGY & RHINOLOGY
LA English
DT Article
DE biologic therapy; CRSwNP; endoscopic sinus surgery
AB IntroductionChronic rhinosinusitis with nasal polyposis (CRSwNP) is often treated with endoscopic sinus surgery (ESS); however, patients may require revision surgery due to recurrence. To date, no studies have compared outcomes for combined surgery and biologic therapy for CRSwNP compared with biologic therapy alone. MethodsRetrospective case-control study of CRSwNP patients who underwent ESS while on dupilumab or mepolizumab (ESS-biologic cohort) compared with CRSwNP patients on biologic therapy (biologic-only controls). Cohorts were matched according to indication, aspirin-exacerbated respiratory disease (AERD), sinonasal outcome test-22 (SNOT-22), and total polyp scores. ResultsSixteen patients underwent ESS while on biologic therapy (13 dupilumab and 3 mepolizumab). Sixteen patients were biologic-only controls. There were no significant differences between indication, baseline SNOT-22 scores, polyp scores, and AERD status between cohorts. Patients underwent surgery a median of 33 days after starting biologic therapy. After 12 months of follow-up, the total polyp score for the ESS-biologic cohort decreased from 4.73 to 0.09 compared with a decrease from 5.22 to 3.38 for the biologic-only controls (95% confidence interval [CI] of difference: -5.37 to -1.38, Cohen's d: 2.40, p = 0.005). In the ESS-dupilumab subanalysis, the ESS-dupilumab cohort had a significant reduction in polyp burden from 4.85 to 0.00 compared with 4.88 to 3.50 for the controls (95% CI of difference: -5.68 to -1.32, Cohen's d: -1.69, p = 0.009). ConclusionIn CRSwNP patients, combined ESS and biologic therapy results in a significant and sustained decrease in polyp burden compared with biologic therapy alone. Larger studies are warranted to further examine the impact of combined therapy.
C1 [Garvey, Emily; Naimi, Bita; Duffy, Alexander; Kahn, Chase; Farquhar, Douglas; Rosen, Marc; Rabinowitz, Mindy; Toskala, Elina; Nyquist, Gurston] Thomas Jefferson Univ Hosp, Dept Otolaryngol Head & Neck Surg, Philadelphia, PA 19107 USA.
   [Hannikainen, Paavali] Thomas Jefferson Sidney Kimmel Med Coll, Philadelphia, PA USA.
C3 Thomas Jefferson University
RP Nyquist, G (corresponding author), Thomas Jefferson Univ Hosp, Dept Otolaryngol Head & Neck Surg, Philadelphia, PA 19107 USA.
EM Garvey@jefferson.edu; gurston.nyquist@jefferson.edu
RI Rosen, Marc/ABQ-8811-2022; Duffy, Alexander/HKV-2848-2023
OI Garvey, Emily/0000-0003-2497-4232; Hannikainen,
   Paavali/0000-0001-8957-8121; Naimi, Bita/0000-0001-7679-0908
NR 26
TC 10
Z9 11
U1 0
U2 0
PU WILEY
PI HOBOKEN
PA 111 RIVER ST, HOBOKEN 07030-5774, NJ USA
SN 2042-6976
EI 2042-6984
J9 INT FORUM ALLERGY RH
JI Int. Forum Allergy Rhinol.
PD MAR
PY 2024
VL 14
IS 3
BP 651
EP 659
DI 10.1002/alr.23246
EA AUG 2023
PG 9
WC Otorhinolaryngology
WE Science Citation Index Expanded (SCI-EXPANDED)
SC Otorhinolaryngology
GA KT6M9
UT WOS:001045307300001
PM 37506043
OA hybrid
DA 2025-03-20
ER

PT J
AU De Filippo, M
   Votto, M
   Benazzo, M
   Gitto, E
   Salpietro, A
   Pagella, F
   Licari, A
   Marseglia, GL
AF De Filippo, M.
   Votto, M.
   Benazzo, M.
   Gitto, E.
   Salpietro, A.
   Pagella, F.
   Licari, A.
   Marseglia, G. L.
TI Hot topics in pediatric chronic rhinosinusitis
SO JOURNAL OF BIOLOGICAL REGULATORS AND HOMEOSTATIC AGENTS
LA English
DT Article
DE chronic rhinosinusitis; nasal polyps; children; adenoids hypertrophy;
   endotype; phenotype
ID CHILDREN; MANAGEMENT; ENDOTYPES; ASTHMA; PATHOGENESIS; ADENOIDITIS;
   EXPRESSION; PHENOTYPES; SINUSITIS; RHINITIS
AB Chronic rhinosinusitis (CRS) is a heterogeneous chronic inflammatory condition of the paranasal sinuses and nasal passage. CRS may significantly compromise patients' quality of life and may represent an alert sign for other underlying systemic diseases. CRS is now considered an umbrella diagnosis for several diseases with distinct mechanistic pathways (endotypes) and variable clinical presentations (phenotypes). Therefore, it is necessary to integrate medical and surgical skills and evaluate and treat the patient through a multidisciplinary approach. Only two biologicals (omalizumab and dupilumab) are approved in adults with severe CRS with nasal polyps. Clinical trials conducted in children and adolescents are needed to reinforce the strength of available efficacy and safety data of biologic therapies in the adult population and children with CRS with nasal polyps.
C1 [De Filippo, M.; Votto, M.; Licari, A.; Marseglia, G. L.] Fdn IRCCS Policlin San Matteo, Pediat Clin, Pavia, Italy.
   [De Filippo, M.; Votto, M.; Benazzo, M.; Pagella, F.; Licari, A.; Marseglia, G. L.] Univ Pavia, Dept Clin Surg Diagnost & Pediat Sci, Pavia, Italy.
   [Benazzo, M.; Pagella, F.] Fdn IRCCS Policlin San Matteo, Dept Otorhinolaryngol, Pavia, Italy.
   [Gitto, E.] Univ Hosp G Martino, Neonatal & Pediat Intens Care Unit, Dept Human Pathol Adult & Childhood G Barresi, Messina, Italy.
   [Salpietro, A.] ASST Spedali Civili Brescia, Pediat Clin, Brescia, Italy.
C3 IRCCS Fondazione San Matteo; University of Pavia; IRCCS Fondazione San
   Matteo; AOU Policlinico Gaetano Martino; Hospital Spedali Civili Brescia
RP De Filippo, M (corresponding author), Univ Pavia, Pediat Clin, Fdn IRCCS Policlin San Matteo, Viale Golgi 19, I-27100 Pavia, Italy.
EM maria_defilippo@hotmail.it
RI Votto, Martina/ABP-8046-2022; gitto, eloisa/AAC-3956-2022; MARSEGLIA,
   GIAN/HPF-5225-2023; Licari, Amelia/J-5898-2016; Benazzo,
   Marco/GOP-0280-2022
OI MARSEGLIA, GIAN LUIGI/0000-0003-3662-0159; Licari,
   Amelia/0000-0002-1773-6482; Benazzo, Marco/0000-0001-6873-6258; PAGELLA,
   FABIO GIUSEPPE MARIA/0000-0002-2244-373X
NR 54
TC 0
Z9 0
U1 0
U2 2
PU BIOLIFE SAS
PI SILVA MARINA (TE)
PA VIA S STEFANO 39 BIS, 64029 SILVA MARINA (TE), ITALY
SN 0393-974X
EI 1724-6083
J9 J BIOL REG HOMEOS AG
JI J. Biol. Regul. Homeost. Agents
PD JAN-FEB
PY 2022
VL 36
IS 1
SU 1
SI SI
BP 183
EP 190
PG 8
WC Endocrinology & Metabolism; Immunology; Medicine, Research &
   Experimental; Physiology
WE Science Citation Index Expanded (SCI-EXPANDED)
SC Endocrinology & Metabolism; Immunology; Research & Experimental
   Medicine; Physiology
GA 2L5TU
UT WOS:000817081100025
DA 2025-03-20
ER

PT J
AU Frankenberger, H
   Wiebringhaus, R
   Paul, B
   Huber, P
   Haubner, F
   Gröger, M
   Stihl, C
AF Frankenberger, Hanna
   Wiebringhaus, Robert
   Paul, Benedikt
   Huber, Patrick
   Haubner, Frank
   Groeger, Moritz
   Stihl, Clemens
TI The use of biologics in patients suffering from chronic rhinosinusitis
   with nasal polyps - a 4-year real life observation
SO EUROPEAN ARCHIVES OF OTO-RHINO-LARYNGOLOGY
LA English
DT Article
DE CRSwNP; Biologics; Real-life effects; Type-2 inflammation; Long-term
   therapy course; Comorbidities
ID GERMAN SOCIETY; SURGERY; CRSWNP; EFFICACY; RHINITIS; SAFETY; BURDEN;
   HEAD
AB PurposeAntibody therapy for chronic rhinosinusitis with nasal polyps (CRSwNP) has been established in Germany since 2019. With limited long-term data on biologic treatment for CRSwNP, we conducted a comprehensive evaluation of our 4-year data. This monocentric study aims to assess the real-world effects of this treatment on clinical course, quality of life, treatment adherence, biologic switching, dual therapy, and comorbidities.MethodsWe retrospectively analysed biologic therapy data in patients with severe chronic rhinosinusitis with nasal polyps. 191 patients with CRSwNP treated with Dupilumab, Mepolizumab, or Omalizumab were observed for up to 4 years in a real-life setting.ResultsWe observed clear symptom improvements with few side effects. No loss of efficacy or tolerability was noted during the 4-year period. Patients reported high satisfaction compared to previous therapies, with overall improved quality of life. Revision surgery or oral steroid use during biologic therapy was rare. Some patients prolonged injection intervals or discontinued steroid nasal spray. Biologic switching occurred infrequently due to side effects or inadequate response and was generally well tolerated. Many patients reported additional positive effects such as asthma or allergy symptom improvement and reduced medication intake.ConclusionIn summary, this study confirms the potency and tolerability of biologics for CRSwNP treatment, with sustained efficacy over 4 years. Biologic switching is a viable option for inadequate response or intolerable side effects. Therapy positively impacts Th2 comorbidities, corticosteroid requirements, surgery need, and overall compliance remains high.Clinical trial registrationProject No.: 22-0802. Registry name: Biologika bei Patient*innen mit chronischer Sinusitis mit Nasenpolypen.
C1 [Frankenberger, Hanna; Paul, Benedikt; Huber, Patrick; Haubner, Frank; Groeger, Moritz; Stihl, Clemens] Ludwig Maximilian Univ Munich, Dept Oto Rhino Laryngol Head & Neck Surg, Munich, Germany.
   [Wiebringhaus, Robert] Amper Hosp Dachau, Dept Oto Rhino Laryngol Head & Neck Surg, Dachau, Germany.
C3 University of Munich
RP Frankenberger, H (corresponding author), Ludwig Maximilian Univ Munich, Dept Oto Rhino Laryngol Head & Neck Surg, Munich, Germany.
EM Hanna.Frankenberger@campus.lmu.de
RI Haubner, Frank/HJB-0079-2022
OI Wiebringhaus, Robert/0000-0002-9959-136X; Haubner,
   Frank/0000-0001-6198-2966; Frankenberger, Hanna/0009-0008-7481-5321;
   Groger, Moritz/0000-0002-2243-7188; Paul, Benedikt/0000-0003-0510-3722;
   Huber, Patrick/0000-0001-6962-9999
FU Klinikum der Universitt Mnchen (6933)
FX No Statement Available
NR 32
TC 3
Z9 3
U1 1
U2 3
PU SPRINGER
PI NEW YORK
PA ONE NEW YORK PLAZA, SUITE 4600, NEW YORK, NY, UNITED STATES
SN 0937-4477
EI 1434-4726
J9 EUR ARCH OTO-RHINO-L
JI Eur. Arch. Oto-Rhino-Laryn.
PD NOV
PY 2024
VL 281
IS 11
BP 5773
EP 5782
DI 10.1007/s00405-024-08790-y
EA JUL 2024
PG 10
WC Otorhinolaryngology
WE Science Citation Index Expanded (SCI-EXPANDED)
SC Otorhinolaryngology
GA K4D4L
UT WOS:001265446500005
PM 38977481
OA hybrid
DA 2025-03-20
ER

PT J
AU Patel, GB
   Kudlaty, EA
   Guo, AA
   Yeh, C
   Kim, MS
   Price, CPE
   Conley, D
   Grammer, LC
   Kalhan, R
   Kern, RC
   McGrath, KG
   Tan, BK
   Rosenberg, SR
   Schleimer, RP
   Smith, SS
   Stevens, WW
   Welch, KC
   Peters, A
AF Patel, Gayatri B.
   Kudlaty, Elizabeth A.
   Guo, Amina
   Yeh, Chen
   Kim, Margaret S.
   Price, Caroline P. E.
   Conley, David
   Grammer, Leslie C.
   Kalhan, Ravi
   Kern, Robert C.
   McGrath, Kris G.
   Tan, Bruce K.
   Rosenberg, Sharon R.
   Schleimer, Robert P.
   Smith, Stephanie S.
   Stevens, Whitney W.
   Welch, Kevin C.
   Peters, Anju
TI Impact of type 2 targeting biologics on acute exacerbations of chronic
   rhinosinusitis
SO ALLERGY AND ASTHMA PROCEEDINGS
LA English
DT Article
ID NASAL POLYPS; ASTHMA; OMALIZUMAB; CYTOKINES
AB Background: Acute exacerbations of chronic rhinosinusitis (AECRS) are associated with significant morbidity and decreased quality of life. There are sparse data assessing the real-world impact of biologics on AECRS. Objectives: We sought to determine the impact of type 2-targeting biologics on the frequency of medication use for AECRS episodes. Methods: Antibiotic and/or systemic corticosteroid courses for AECRS were identified in a retrospective study from November 2015 to February 2020, at a single academic health system. The estimated yearly rates for antibiotic and corticosteroid courses were evaluated before and after initiation of type 2 biologics. Results: One-hundred and sixty-five patients with chronic rhinosinusitis (CRS) had received either omalizumab (n = 12), mepolizumab (n = 42), benralizumab (n = 44), dupilumab (n = 61), or reslizumab (n = 6). Seventy percent had CRS with nasal polyps, and 30% had CRS without nasal polyps. All the patients had asthma. When all the biologics were combined, the estimated yearly rate for antibiotics for AECRS decreased from 1.34 (95% confidence interval [CI], 1.12-1.59) to 0.68 (95% CI, 0.52-0.88) with biologic use (49% reduction, p < 0.001). Those with frequent AECRS (three or more courses of antibiotics in the 1 year before biologic use) had a larger degree of reduction, with an estimated yearly rate of 4.15 (95% CI, 3.79-4.55) to 1.58 (95% CI, 1.06-2.35) with biologic use (n = 27; 62% reduction; p < 0.001). Within the total cohort, the estimated yearly rate for systemic corticosteroids for AECRS decreased from 1.69 (95% CI, 1.42-2.02) to 0.68 (95% CI, 0.53-0.88) with biologic use (60% reduction; p < 0.001). Conclusion: Type 2-targeting biologics reduced medication use for AECRS. This suggested that biologics may be a therapeutic option for patients with frequent AECRS.
C1 [Patel, Gayatri B.; Kudlaty, Elizabeth A.; Guo, Amina; Kim, Margaret S.; Grammer, Leslie C.; Kern, Robert C.; McGrath, Kris G.; Tan, Bruce K.; Schleimer, Robert P.; Stevens, Whitney W.; Peters, Anju] Northwestern Univ, Feinberg Sch Med, Dept Med, Div Allergy & Immunol, Chicago, IL 60611 USA.
   [Yeh, Chen] Northwestern Univ, Feinberg Sch Med, Dept Prevent Med, Div Biostat, Chicago, IL 60611 USA.
   [Kalhan, Ravi; Rosenberg, Sharon R.] Northwestern Univ, Feinberg Sch Med, Dept Med, Div Pulm & Crit Care, Chicago, IL 60611 USA.
   [Price, Caroline P. E.; Conley, David; Grammer, Leslie C.; Kern, Robert C.; Tan, Bruce K.; Schleimer, Robert P.; Smith, Stephanie S.; Stevens, Whitney W.; Welch, Kevin C.; Peters, Anju] Northwestern Univ, Feinberg Sch Med, Dept Otolaryngol Head & Neck Surg, Chicago, IL 60611 USA.
C3 Northwestern University; Feinberg School of Medicine; Northwestern
   University; Feinberg School of Medicine; Northwestern University;
   Feinberg School of Medicine; Northwestern University; Feinberg School of
   Medicine
RP Peters, A (corresponding author), Northwestern Univ, Feinberg Sch Med, Div Allergy & Immunol, 211 E Ontario St,Suite 1000, Chicago, IL 60611 USA.
EM Anjupeters@northwestern.edu
RI Yeh, Chen/AAY-2864-2020
OI Yeh, Chen/0000-0003-1320-3870; Price, Caroline/0000-0002-9590-7419
FU National Institutes of Health grants: Chronic Rhinosinusitis Integrative
   Studies Program [P01AI145818, T32AI083216, R01AI137174]; Division of
   Allergy and Immunology, Department of Medicine, Northwestern University
   Feinberg School of Medicine; Ernest Bazley Foundation
FX This work was supported by National Institutes of Health grants: Chronic
   Rhinosinusitis Integrative Studies Program P01AI145818, T32AI083216,
   R01AI137174; Division of Allergy and Immunology, Department of Medicine,
   Northwestern University Feinberg School ofMedicine; and by the lErnest
   Bazley Foundation
NR 38
TC 10
Z9 10
U1 0
U2 0
PU OCEAN SIDE PUBLICATIONS INC
PI PROVIDENCE
PA 95 PITMAN ST, PROVIDENCE, RI 02906 USA
SN 1088-5412
EI 1539-6304
J9 ALLERGY ASTHMA PROC
JI Allergy Asthma Proc.
PD SEP 1
PY 2021
VL 42
IS 5
BP 417
EP 424
DI 10.2500/aap.2021.42.210058
PG 8
WC Allergy
WE Science Citation Index Expanded (SCI-EXPANDED)
SC Allergy
GA WJ6WO
UT WOS:000709183100013
PM 34474711
OA Green Published
DA 2025-03-20
ER

PT J
AU Guo, CL
   Wang, CS
   Liu, Z
AF Guo, Cui-Lian
   Wang, Chong-Shu
   Liu, Zheng
TI Clinical and biological markers in disease and biologics to treat
   chronic rhinosinusitis
SO CURRENT OPINION IN ALLERGY AND CLINICAL IMMUNOLOGY
LA English
DT Review
DE biologic; biomarker; chronic rhinosinusitis; clinical factor; outcome
ID EOSINOPHILIC CHRONIC RHINOSINUSITIS; ENDOSCOPIC SINUS SURGERY; NASAL
   POLYPS; PREDICTIVE SIGNIFICANCE; RISK-FACTORS; REVISION; ASTHMA;
   MEPOLIZUMAB; RECURRENCE; OMALIZUMAB
AB Purpose of review
   Chronic rhinosinusitis (CRS) is a heterogeneous disorder with diverse responses to conventional anti-inflammatory medical and surgical treatments. Even for the newly developed mAbs targeting type 2 (T2) reaction, a considerable number of patients with CRS with nasal polyps (CRSwNP) exhibited unsatisfying response. Identifying patients with a tendency to poor prognosis is critical for selecting targeted therapies to improve the treatment outcome. This review focuses on clinical and biological markers associated with prognosis of CRS patients under conventional medical and surgical treatments and provides an update summary of potential markers for T2 biologics.
   Recent findings
   Allergic rhinitis, asthma, prior sinus surgery, nasal polyps, tissue eosinophilia and neutrophilia, blood eosinophilia and high levels of Charcot-Leyden crystal, cystatin SN, chemokine (C-C motif) ligand 17, macrophage inflammatory protein-1 beta and interleukin (IL)-5 in nasal secretions have been associated with poor prognosis in CRS patients under conventional medical and surgical treatments. Blood eosinophil level might be a biomarker for anti-IL-5 (mepolizumab) and anti-IL-5R (benralizumab) biologic in patients with refractory CRSwNP.
   Summary
   Several clinical and biological markers have been associated with poor response to conventional treatments in CRS patients; however, majority of them should be verified by large-scale multicentre studies. More efforts are needed to identify biomarkers for biologics.
C1 [Guo, Cui-Lian; Wang, Chong-Shu; Liu, Zheng] Huazhong Univ Sci & Technol, Tongji Hosp, Dept Otolaryngol Head & Neck Surg, Tongji Med Coll, Wuhan, Peoples R China.
C3 Huazhong University of Science & Technology
RP Liu, Z (corresponding author), Huazhong Univ Sci & Technol, Tongji Hosp, Dept Otolaryngol Head & Neck Surg, Tongji Med Coll, 1095 Jiefang Ave, Wuhan 430030, Peoples R China.
EM zhengliuent@hotmail.com
RI guo, cuilian/HTR-1131-2023
FU National Natural Science Foundation of China (NSFC) [81920108011,
   82130030, 81630024]
FX This study was supported by grants from the National Natural Science
   Foundation of China (NSFC) 81920108011, 82130030 and 81630024 (Z.L.).
NR 60
TC 9
Z9 9
U1 2
U2 6
PU LIPPINCOTT WILLIAMS & WILKINS
PI PHILADELPHIA
PA TWO COMMERCE SQ, 2001 MARKET ST, PHILADELPHIA, PA 19103 USA
SN 1528-4050
EI 1473-6322
J9 CURR OPIN ALLERGY CL
JI Curr. Opin. Allergy Clin. Immunol.
PD FEB
PY 2022
VL 22
IS 1
BP 16
EP 23
DI 10.1097/ACI.0000000000000799
PG 8
WC Allergy; Immunology
WE Science Citation Index Expanded (SCI-EXPANDED)
SC Allergy; Immunology
GA 6J4AY
UT WOS:000886767600003
PM 34789677
DA 2025-03-20
ER

PT J
AU Barroso, B
   Valverde-Monge, M
   Alobid, 
   Olaguibel, JM
   Rial, MJ
   Quirce, S
   Arismendi, E
   Barranco, P
   Betancor, D
   Bobolea, 
   Cárdaba, B
   Carmona, MJC
   Curto, E
   Domínguez-Ortega, J
   González-Barcala, FJ
   Martínez-Rivera, C
   Mahíllo-Fernández, 
   Muñoz, X
   Picado, C
   Plaza, 
   Muñoz, JMR
   Soto-Retes, L
   Valero, A
   del Pozo, 
   Mullol, J
   Sastre, J
AF Barroso, B.
   Valverde-Monge, M.
   Alobid, I
   Olaguibel, J. M.
   Rial, M. J.
   Quirce, S.
   Arismendi, E.
   Barranco, P.
   Betancor, D.
   Bobolea, I
   Cardaba, B.
   Carmona, Cruz M. J.
   Curto, E.
   Dominguez-Ortega, J.
   Gonzalez-Barcala, F.
   Martinez-Rivera, C.
   Mahillo-Fernandez, I
   Munoz, X.
   Picado, C.
   Plaza, V
   Munoz, Rodrigo J. M.
   Soto-Retes, L.
   Valero, A.
   del Pozo, V
   Mullol, J.
   Sastre, J.
TI Improvement in Olfaction in Patients With CRSwNP and Severe Asthma
   Taking Anti-IgE and Anti-IL-5 Biologics: A Real-Life Study
SO JOURNAL OF INVESTIGATIONAL ALLERGOLOGY AND CLINICAL IMMUNOLOGY
LA English
DT Article
DE Benralizumab; CRSwNP; Mepolizumab; Nasal polyps; Olfaction; Omalizumab;
   Reslizumab; Smell
ID CHRONIC RHINOSINUSITIS; NASAL POLYPS; SMELL; PREDICTORS
AB Background: Chronic rhinosinusitis with nasal polyps (CRSwNP), which is characterized by partial loss of smell (hyposmia) or total loss of smell (anosmia), is commonly associated with asthma and/or nonsteroidal anti-inflammatory drug-exacerbated respiratory disease (N-ERD). CRSwNP worsens disease severity and quality of life.
   Objectives: The objective of this real-world study was to determine whether biological treatments prescribed for severe asthma can improve olfaction in patients with CRSwNP.A further objective was to compare the improvement in in olfaction in N-ERD and non-N-ERD subgroups.
   Methods: We performed a multicenter, noninterventional, retrospective, observational study of 206 patients with severe asthma and CRSwNP undergoing biological treatment (omalizumab, mepolizumab, benralizumab, or reslizumab).
   Results: Olfaction improved after treatment with all 4 monoclonal antibodies (omalizumab [35.8%], mepolizumab [35.4%], reslizumab [35.7%], and benralizumab [39.1%]), with no differences between the groups. Olfaction was more likely to improve in patients with atopy, more frequent use of short-course systemic corticosteroids, and larger polyp size. The proportion of patients whose olfaction improved was similar between the N-ERD (37%) and non-N-ERD (35.7%) groups.
   Conclusions: This is the first real-world study to compare improvement in olfaction among patients undergoing long-term treatment with omalizumab, mepolizumab, reslizumab, or benralizumab for severe asthma and associated CRSwNP. Approximately 4 out of 10 patients reported a subjective improvement in olfaction (with nonsignificant differences between biologic drugs). No differences were found for improved olfaction between the N-ERD and non-N-ERD groups.
C1 [Barroso, B.; Valverde-Monge, M.; Betancor, D.; Sastre, J.] Hosp Univ Fdn Jimenez Diaz, Allergy Dept, Madrid, Spain.
   [Barroso, B.; Valverde-Monge, M.; Olaguibel, J. M.; Rial, M. J.; Quirce, S.; Arismendi, E.; Barranco, P.; Betancor, D.; Bobolea, I; Cardaba, B.; Carmona, Cruz M. J.; Curto, E.; Gonzalez-Barcala, F.; Martinez-Rivera, C.; Munoz, X.; Picado, C.; Plaza, V; Munoz, Rodrigo J. M.; Soto-Retes, L.; Valero, A.; del Pozo, V; Mullol, J.; Sastre, J.] CIBER Enfermedades Resp CIBERES, Madrid, Spain.
   [Alobid, I; Mullol, J.] Hosp Clin Barcelona, ENT Dept, Rhinol Unit, Barcelona, Spain.
   [Alobid, I; Mullol, J.] Hosp Clin Barcelona, ENT Dept, Smell Clin, Barcelona, Spain.
   [Alobid, I; Bobolea, I; Mullol, J.] IDIBAPS, Clin & Expt Resp Immunoallergy, Barcelona, Spain.
   [Olaguibel, J. M.] Complejo Hosp Navarra, Allergy Dept, Pamplona, Spain.
   [Rial, M. J.] Hosp Juan Canalejo, Dept Allergy, La Coruna, Spain.
   [Quirce, S.; Dominguez-Ortega, J.] La Paz Univ Hosp, Dept Allergy, Madrid, Spain.
   [Quirce, S.; Barranco, P.; Dominguez-Ortega, J.] IDIPAZ, Hosp La Paz Inst Hlth Res, Madrid, Spain.
   [Arismendi, E.; Bobolea, I; Picado, C.; Valero, A.] Hosp Clin Barcelona, Pulmonol & Allergy Dept, Allergy Unit, Barcelona, Spain.
   [Arismendi, E.; Bobolea, I; Cardaba, B.; Picado, C.; Munoz, Rodrigo J. M.; Valero, A.; del Pozo, V] Hosp Clin Barcelona, Pulmonol & Allergy Dept, Severe Asthma Unit, Barcelona, Spain.
   [Cardaba, B.; Munoz, Rodrigo J. M.; del Pozo, V] Inst Invest Sanitaria Fdn Jimenez Diaz, Immunol Dept, Madrid, Spain.
   [Carmona, Cruz M. J.; Munoz, X.] Hosp Univ Vall dHebron, Pulmonol Dept, Barcelona, Spain.
   [Curto, E.; Plaza, V; Soto-Retes, L.] Hosp Santa Creu & Sant Pau, Pulmonol & Allergy Dept, Barcelona, Spain.
   [Curto, E.; Plaza, V; Soto-Retes, L.] Univ Autonoma Barcelona, Inst Invest Biomed Sant Pau IIB Sant, Barcelona, Spain.
   [Gonzalez-Barcala, F.] Complejo Hosp Univ Santiago, Pulmonol Dept, Santiago De Compostela, Spain.
   [Martinez-Rivera, C.] Hosp Badalona Germans Trias & Pujol, Pulmonol Dept, Badalona, Spain.
   [Mahillo-Fernandez, I] Fdn Jimenez Diaz, Dept Epidemiol, Madrid, Spain.
   [Munoz, X.] Univ Autonoma Barcelona, Dept Cell Biol Physiol & Immunol, Barcelona, Spain.
C3 CIBER - Centro de Investigacion Biomedica en Red; CIBERES; University of
   Barcelona; Hospital Clinic de Barcelona; University of Barcelona;
   Hospital Clinic de Barcelona; University of Barcelona; Hospital Clinic
   de Barcelona; IDIBAPS; Servicio Navarro de Salud - Osasunbidea; Complejo
   Hospitalario Universitario A Coruna; Hospital Universitario La Paz;
   University of Barcelona; Hospital Clinic de Barcelona; University of
   Barcelona; Hospital Clinic de Barcelona; Fundacion Jimenez Diaz;
   Hospital Universitari Vall d'Hebron; Hospital of Santa Creu i Sant Pau;
   Autonomous University of Barcelona; Complexo Hospitalario Universitario
   de Santiago de Compostela; Hospital Germans Trias i Pujol; Autonomous
   University of Barcelona
RP Barroso, B (corresponding author), Hosp Univ Fdn Jimenez Diaz, Allergy Dept, Avda Reyes Catolicos 2, Madrid 28040, Spain.
EM blanca.barroso@quironsalud.es
RI Alvarez, Francisco/K-8951-2017; Rodrigo-Muñoz, José/AAA-8033-2020;
   Olaguibel, Jose/AAK-3845-2020; Muñoz, Xavier/I-9009-2014; s,
   q/AAD-7171-2020; Rial, Manuel/GMX-0468-2022; Sastre,
   Joaquin/A-4270-2008; Cruz, Maria Jesus/I-9073-2014; Betancor,
   Diana/JJE-8565-2023
OI Gonzalez-Barcala, Francisco-Javier/0000-0001-5847-4784; Valverde-Monge,
   Marcela/0000-0002-0172-3951; Arismendi, Ebymar/0000-0002-7749-2838;
   Dominguez-Ortega, Javier/0000-0002-5397-2327; Rial,
   Manuel/0000-0003-4706-6608; Sastre, Joaquin/0000-0003-4689-6837;
   Cardaba, Blanca/0000-0003-0142-9901; Olaguibel, Jose
   M/0000-0002-9126-4559; Cruz, Maria Jesus/0000-0001-9759-5466; Bobolea,
   Irina/0000-0002-7425-2417; Martinez Rivera, Carlos/0000-0003-1031-2561;
   Rodrigo Munoz, Jose Manuel/0000-0003-3873-4563; Betancor,
   Diana/0000-0003-2765-3581; Munoz, Xavier/0000-0002-8693-022X
NR 42
TC 15
Z9 16
U1 3
U2 5
PU ESMON PUBLICIDAD S A, DEPT ALLERGY & CLIN IMMUNOL, CLIN UNIV NAVARRA
PI BARCELONA
PA PAMPLONA, CALLE BALMES 209, 3 2, BARCELONA, 08006, SPAIN
SN 1018-9068
EI 1698-0808
J9 J INVEST ALLERG CLIN
JI J. Invest. Allergol. Clin. Immunol.
PY 2023
VL 33
IS 1
BP 37
EP 44
DI 10.18176/jiaci.0812
PG 8
WC Allergy; Immunology
WE Science Citation Index Expanded (SCI-EXPANDED)
SC Allergy; Immunology
GA Q5IP5
UT WOS:001057859000005
PM 35416154
OA gold, Green Submitted
DA 2025-03-20
ER

PT J
AU Staufenberg, AR
   Frankenberger, HK
   Foerster-Ruhrmann, U
   Spahn, FC
   Klimek, L
   Fruth, K
   Stihl, C
   Matthias, C
   Groeger, M
   Hagemann, J
AF Staufenberg, Anna-Rebekka
   Frankenberger, Hanna K.
   Foerster-Ruhrmann, Ulrike
   Spahn, Franziska C.
   Klimek, Ludger
   Fruth, Kai
   Stihl, Clemens
   Matthias, Christoph
   Groeger, Moritz
   Hagemann, Jan
TI Biologic therapy in patients with severe NSAID-exacerbated respiratory
   disease and previous aspirin desensitization. Results of a multicentric
   study
SO HNO
LA German
DT Article
DE Rhinosinusitis; Airway inflammation; Aspirin-induced asthma;
   Hypersensitivity; Real-world clinical trials
ID CHRONIC RHINOSINUSITIS; NASAL POLYPS; OMALIZUMAB; EFFICACY; ASTHMA;
   HYPERSENSITIVITY
AB Background: Chronic rhinosinusitis with nasal polyps (CRSwNP) is a type-2 inflammatory disease of the upper airways, with severe impairment of quality of life. Persons affected by NSAID-exacerbated respiratory disease (NERD) usually present with highly dynamic recurrence of polyps and disease despite prior treatment with sinus surgeries, oral corticosteroids, and aspirin desensitization (ATAD). Biologic therapy has fundamentally changed the choice of therapeutic concept; however, limited data exist on subgroups such as NERD patients. The aim of the current article is to report on a multicenter retrospective study on add-on therapy with dupilumab, omalizumab, and mepolizumab in patients with NERD. Methods: This is a retrospective cohort study of patients (NERD+, status after ATAD) in three reference centers in Germany (Munich, Mainz, Berlin). Subjective and objective parameters were collected at 4, 8, and 12 months after biologic therapy initiation in accordance with current EPOS/EUFOREA (European Position Paper on Rhinosinusitis and Nasal Polyps/European Forum for Research and Education in Allergy and Airway Diseases) guidelines. Biologic agents were chosen depending on availability and patient characteristics. Results: Treatment was commenced in 122 patients meeting the criteria for CRSwNP and NERD. The endoscopic polyp score, SNOT-22 questionnaire score, visual analogue scoring of total symptoms/severity of disease, and sense of smell (psychophysical testing with Sniffin'Sticks/Brief Smell Identification Test, B-SIT; Sensonics, Inc., Haddon Heights, NJ, USA) improved significantly after 4 and 12 months of add-on therapy (p < 0.0001). All three biologic agents significantly improved one or more disease parameter. Adverse events were not life threatening but led to change of biologic agent in 4 cases. Patients rated biologic therapy significantly better than ATAD, with improved long-term disease control. Conclusion: Add-on biologic therapy is effective, safe, and widely accepted among CRSwNP + NERD patients. Future studies might allow for personalized algorithms with sequential surgery, ATAD, and/or biologic therapy.
C1 [Staufenberg, Anna-Rebekka; Spahn, Franziska C.; Klimek, Ludger; Matthias, Christoph; Hagemann, Jan] Univ Med Mainz, Hals Nasen Ohrenklin & Poliklin, Langenbeckstr 1, D-55131 Mainz, Germany.
   [Frankenberger, Hanna K.; Stihl, Clemens; Groeger, Moritz] Klinikum Ludwig Maximilians Univ Munchen, Klin & Poliklin Hals Nasen & Ohrenheilkunde, Campus Grosshadern, Munich, Germany.
   [Foerster-Ruhrmann, Ulrike] Charite Univ Med Berlin, Klin Hals Nasen Ohrenheilkunde, Berlin, Germany.
   [Klimek, Ludger] Zentrum Rhinol & Allergol, Wiesbaden, Germany.
   [Fruth, Kai] HNO Zentrum Mainz, Mainz, Germany.
C3 Johannes Gutenberg University of Mainz; University of Munich; Berlin
   Institute of Health; Free University of Berlin; Humboldt University of
   Berlin; Charite Universitatsmedizin Berlin
RP Hagemann, J (corresponding author), Univ Med Mainz, Hals Nasen Ohrenklin & Poliklin, Langenbeckstr 1, D-55131 Mainz, Germany.
EM jan.hagemann@allergiezentrum.org
RI Klimek, Ludger/AFJ-9880-2022
OI Frankenberger, Hanna/0009-0008-7481-5321
FU Universittsmedizin der Johannes Gutenberg-Universitt Mainz (8974)
FX No Statement Available
NR 48
TC 4
Z9 4
U1 0
U2 5
PU SPRINGER
PI NEW YORK
PA ONE NEW YORK PLAZA, SUITE 4600, NEW YORK, NY, UNITED STATES
SN 0017-6192
EI 1433-0458
J9 HNO
JI HNO
PD JUL
PY 2024
VL 72
IS 7
SI SI
BP 473
EP 483
DI 10.1007/s00106-024-01433-y
EA MAR 2024
PG 11
WC Otorhinolaryngology
WE Science Citation Index Expanded (SCI-EXPANDED)
SC Otorhinolaryngology
GA WB3O7
UT WOS:001182379100001
PM 38466409
OA hybrid
DA 2025-03-20
ER

PT J
AU Muluk, NB
   Cingi, C
AF Muluk, N. Bayar
   Cingi, C.
TI Biologics in allergic rhinitis
SO EUROPEAN REVIEW FOR MEDICAL AND PHARMACOLOGICAL SCIENCES
LA English
DT Article
DE Biologics; Anti-IgE monoclonal antibody; Anti-IL-4/IL-13; Anti-IL-5;
   Omalizumab; Dupilumab; Mepolizumab; Reslizumab; Benralizumab
ID ANTI-IGE; CHRONIC RHINOSINUSITIS; NASAL POLYPOSIS; OMALIZUMAB; ASTHMA;
   IMMUNOTHERAPY; THERAPY; COMBINATION; TOLERABILITY; ADOLESCENTS
AB This paper aims to review biologics in allergic rhinitis (AR). Biologic agents of Omalizumab, Dupilumab, Mepolizumab, Reslizumab, and Benralizumab are reviewed in detail.
   The search is performed in "Pubmed," "Google," Google Scholar" and EBSCO Academic Search Ultimate (EKUAL) database of Kirikkale University Library from 2021 to 2000, and randomized and/or placebo-controlled studies, review papers, meta-analysis, and reports are taken into consideration. The search was performed with the keywords of " allergic rhinitis," "biologics," " biologic agents," "Omalizumab," " Dupilumab," "Mepolizumab," "Reslizumab," " Benralizumab," "Anti IgE," "Anti-IL-4/IL-13", "Anti IL-5". Search is also performed in the " U.S. Food and Drug Administration" (FDA) and "European Medicines Agency" (EMA) web systems.
   Biological agents such as monoclonal antibodies (MAb) in treatment are called biological therapy or biotherapy. Omalizumab is a humanized Anti-Ig Emonoclonal antibody. Omalizumab treatment improved the Daily Nasal Rescue Medication Score (DNSSS) and decreased the use of antiallergic drugs in seasonal and perennial AR and rhino-conjunctivitis. Omalizumab is also used in specific immunotherapy patients with allergic rhinitis and reduced allergic reactions associated with allergen immunotherapy, such as anaphylaxis. Dupilumab is an Anti-IL-4/IL-13 biologic agent. Dupilumab treatment significantly improved sino-nasal Outcome Test (SNOT-22) total scores in perennial allergic rhinitis. Anti-IL-5 monoclonal antibodies of Mepolizumab, Reslizumab Benralizumab reduce the number of eosinophils in the blood and tissue, corticosteroid addiction and asthma attacks are reduced, and their use in the treatment of severe eosinophilic asthma has been approved.
   Biologics, especially Omalizumab, and Dupilumab, may be used more in allergic rhinitis.
C1 [Muluk, N. Bayar] Kirikkale Univ, Dept Otorhinolaryngol, Fac Med, Kirikkale, Turkiye.
   [Cingi, C.] Eskisehir Osmangazi Univ, Dept Otorhinolaryngol, Fac Med, Eskisehir, Turkiye.
C3 Kirikkale University; Eskisehir Osmangazi University
RP Muluk, NB (corresponding author), Kirikkale Univ, Dept Otorhinolaryngol, Fac Med, Kirikkale, Turkiye.
EM nbayarmuluk@yahoo.com
RI Cingi, Cemal/AAA-1951-2021; BAYAR MULUK, NURAY/JJE-2906-2023
OI BAYAR MULUK, NURAY/0000-0003-3602-9289
NR 48
TC 3
Z9 3
U1 4
U2 5
PU VERDUCI PUBLISHER
PI ROME
PA VIA GREGORIO VII, ROME, 186-00165, ITALY
SN 1128-3602
J9 EUR REV MED PHARMACO
JI Eur. Rev. Med. Pharmacol. Sci.
PD OCT
PY 2023
VL 27
SU 5
BP 43
EP 52
PG 10
WC Pharmacology & Pharmacy
WE Science Citation Index Expanded (SCI-EXPANDED)
SC Pharmacology & Pharmacy
GA W4RI6
UT WOS:001091509100008
PM 37869947
DA 2025-03-20
ER

PT J
AU Chan, R
   Kuo, CRW
   Lipworth, B
AF Chan, Rory
   Kuo, Chris RuiWen
   Lipworth, Brian
TI Pragmatic Clinical Perspective on Biologics for Severe Refractory Type 2
   Asthma
SO JOURNAL OF ALLERGY AND CLINICAL IMMUNOLOGY-IN PRACTICE
LA English
DT Article
DE Allergy; Asthma; Benralizumab; Dupilumab; Eosinophils; FENO;
   Mepolizumab; Omalizumab; Type 2 inflammation
ID EXHALED NITRIC-OXIDE; SEVERE EOSINOPHILIC ASTHMA; DOUBLE-BLIND;
   MEPOLIZUMAB; PLACEBO; BENRALIZUMAB; OMALIZUMAB; EFFICACY; PHASE-3; BLOOD
AB Patients with severe refractory asthma present a challenging clinical conundrum for practicing clinicians. Biologics that target key mediators in the type 2 inflammation cascade, including IL-4, IL-5, IL-13, and IgE, can be effective strategies for these patients. However, with various biologics available, choosing the optimal one for a particular patient becomes a nuanced decision. We propose a pragmatic algorithm that identifies the optimal biologic class for patients who have specific type 2 disease endotypes. Patients with eosinophilic endotypes fare well with anti-IL-5(r alpha) medications, comprising mepolizumab, benralizumab, and reslizumab because they have been shown to reduce exacerbations in severe eosinophilic asthma by approximately 50%. In patients with fractional exhaled nitric oxide-high endotypes, anti-IL-4r alpha such as dupilumab is deemed to be most effective and has demonstrated a 47% reduction in asthma exacerbations. For patients with severe uncontrolled allergic asthma, anti-IgE (omalizumab) is effective and has been shown to confer a 25% reduction in asthma exacerbations. Type 2 comorbidities including chronic rhinosinusitis with nasal polyps, atopic dermatitis, chronic idiopathic urticaria, and eosinophilic esophagitis are important to bear in mind before the prescription of biologics. Further head-to-head studies are indicated to compare biologics in patients with mixed endotypes according to peripheral blood eosinophils, fractional exhaled nitric oxide, and allergic status. The evidence strongly supports endotype-driven prescribing of biologics to achieve clinically relevant outcomes in severe refractory asthma and related comorbidities. (C) 2020 American Academy of Allergy, Asthma & Immunology
C1 [Chan, Rory; Kuo, Chris RuiWen; Lipworth, Brian] Univ Dundee, Scottish Ctr Resp Res, Sch Med, Dundee, Scotland.
C3 University of Dundee
RP Lipworth, B (corresponding author), Univ Dundee, Scottish Ctr Resp Res, Ninewells Hosp & Med Sch, Dundee DD1 9SY, Scotland.
EM b.j.lipworth@dundee.ac.uk
OI Chan, Rory/0000-0003-2805-8266
NR 65
TC 30
Z9 31
U1 0
U2 3
PU ELSEVIER
PI AMSTERDAM
PA RADARWEG 29, 1043 NX AMSTERDAM, NETHERLANDS
SN 2213-2198
EI 2213-2201
J9 J ALLER CL IMM-PRACT
JI J. Allergy Clin. Immunol.-Pract.
PD NOV-DEC
PY 2020
VL 8
IS 10
BP 3363
EP 3370
DI 10.1016/j.jaip.2020.06.048
PG 8
WC Allergy; Immunology
WE Science Citation Index Expanded (SCI-EXPANDED)
SC Allergy; Immunology
GA OP9CE
UT WOS:000588386800016
PM 32673880
OA Green Published
DA 2025-03-20
ER

PT J
AU Baird, AM
   Masliah, J
   Filip, P
   Talati, V
   Brown, HJ
   Owen, G
   Khalife, S
   Papagiannopoulos, P
   Gattuso, P
   Batra, PS
   Tajudeen, BA
AF Baird, Ali M.
   Masliah, Jamie
   Filip, Peter
   Talati, Vidit
   Brown, Hannah J.
   Owen, Grant
   Khalife, Sarah
   Papagiannopoulos, Peter
   Gattuso, Paolo
   Batra, Pete S.
   Tajudeen, Bobby A.
TI Histopathologic features of biologic therapy nonresponders in chronic
   rhinosinusitis with nasal polyposis
SO INTERNATIONAL FORUM OF ALLERGY & RHINOLOGY
LA English
DT Article
DE biologic therapy; chronic rhinosinusitis; endotypes; nasal polyps;
   structured histopathology
ID EOSINOPHILIA
AB BackgroundBiologics are effective for chronic rhinosinusitis with nasal polyposis (CRSwNP) by reducing type 2 inflammation. Nonresponders often require functional endoscopic sinus surgery (FESS) and represent a challenging population potentially due to non-type 2 pathophysiology. This study characterizes the histopathologic features of biologic nonresponders.MethodsA retrospective review of 257 CRSwNP patients undergoing FESS was conducted. The biologic nonresponder group included patients with prior biologic therapy who exhibited persistent symptoms and polyp burden. Those with CRSwNP not prescribed biologic therapy were selected as controls. Demographics, comorbidities, and structured histopathology consisting of 13 variables were collected.ResultsOf 257 CRSwNP patients, 20 were on biologics prior to FESS. Fourteen patients (70.0%) received dupilumab, one (5.0%) received mepolizumab, one (5.0%) received omalizumab, and four (20.0%) tried multiple biologics. The mean age for the biologic nonresponder group was 45.8 years compared to 50.4 years for the controls. Nonresponders had a significantly increased incidence of reduced tissue eosinophilia, defined as <5 per high power field (55% vs. 31.2%, p = 0.044) and increased basement membrane thickening (100% vs. 78.1%, p = 0.017). The remaining 11 variables did not reach statistical significance.ConclusionHistopathologic analysis of biologic nonresponders demonstrates decreased eosinophilia and thickened basement membranes. These findings, particularly low tissue eosinophils, are consistent with a non-type 2 CRSwNP that may be recalcitrant to biologic therapies. Histopathologic analysis done in conjunction with FESS may aid clinicians in understanding response to biologic therapies in patients with CRSwNP who have persistent symptom burden necessitating FESS.
C1 [Baird, Ali M.; Brown, Hannah J.; Owen, Grant] Rush Univ, Med Ctr, Rush Med Coll, Chicago, IL USA.
   [Masliah, Jamie; Filip, Peter; Talati, Vidit; Khalife, Sarah; Papagiannopoulos, Peter; Batra, Pete S.; Tajudeen, Bobby A.] Rush Univ, Med Ctr, Dept Otorhinolaryngol Head & Neck Surg, Chicago, IL USA.
   [Gattuso, Paolo] Rush Univ, Med Ctr, Dept Pathol, Chicago, IL USA.
   [Tajudeen, Bobby A.] Rush Univ, Med Ctr, Dept Otorhinolaryngol Head & Neck Surg, Div Rhinol Sinus Surg & Skull Base Surg, 1611 W Harrison St, Suite 550, Chicago, IL 60612 USA.
C3 Rush University; Rush University; Rush University; Rush University
RP Tajudeen, BA (corresponding author), Rush Univ, Med Ctr, Dept Otorhinolaryngol Head & Neck Surg, Div Rhinol Sinus Surg & Skull Base Surg, 1611 W Harrison St, Suite 550, Chicago, IL 60612 USA.
EM bobby_tajudeen@rush.edu
RI Filip, Peter/HLW-7574-2023; Baird, Ali/HNB-6202-2023
OI Owen, Grant/0000-0002-1350-8263; Brown, Hannah/0000-0003-1188-6858;
   Filip, Peter/0000-0002-6898-6633
NR 31
TC 5
Z9 6
U1 0
U2 1
PU WILEY
PI HOBOKEN
PA 111 RIVER ST, HOBOKEN 07030-5774, NJ USA
SN 2042-6976
EI 2042-6984
J9 INT FORUM ALLERGY RH
JI Int. Forum Allergy Rhinol.
PD MAY
PY 2024
VL 14
IS 5
BP 939
EP 949
DI 10.1002/alr.23283
EA OCT 2023
PG 11
WC Otorhinolaryngology
WE Science Citation Index Expanded (SCI-EXPANDED)
SC Otorhinolaryngology
GA ON2O9
UT WOS:001079883500001
PM 37792287
DA 2025-03-20
ER

PT J
AU Agache, I
   Song, Y
   Alonso-Coello, P
   Vogel, Y
   Rocha, C
   Solà, I
   Santero, M
   Akdis, C
   Akdis, M
   Canonica, GW
   Chivato, T
   del Giacco, S
   Eiwegger, T
   Fokkens, W
   Georgalas, C
   Gevaert, P
   Hopkins, C
   Klimek, L
   Lund, V
   Naclerio, R
   O'Mahony, L
   Palkonen, S
   Pfaar, O
   Schwarze, J
   Soyka, MB
   Wang, DY
   Zhang, L
   Canelo-Aybar, C
   Palomares, O
   Jutel, M
AF Agache, Ioana
   Song, Yang
   Alonso-Coello, Pablo
   Vogel, Yasmin
   Rocha, Claudio
   Sola, Ivan
   Santero, Marilina
   Akdis, Cezmi
   Akdis, Mubeccel
   Canonica, Giorgio Walter
   Chivato, Tomas
   del Giacco, Stefano
   Eiwegger, Thomas
   Fokkens, Wytske
   Georgalas, Christos
   Gevaert, Philippe
   Hopkins, Claire
   Klimek, Ludger
   Lund, Valerie
   Naclerio, Robert
   O'Mahony, Liam
   Palkonen, Susanna
   Pfaar, Oliver
   Schwarze, Jurgen
   Soyka, Michael B.
   Wang, De Yun
   Zhang, Luo
   Canelo-Aybar, Carlos
   Palomares, Oscar
   Jutel, Marek
TI Efficacy and safety of treatment with biologicals for severe chronic
   rhinosinusitis with nasal polyps: A systematic review for the EAACI
   guidelines
SO ALLERGY
LA English
DT Review
DE chronic rhinosinusitis; dupilumab; mepolizumab; omalizumab; reslizumab
ID ENDOSCOPIC SINUS SURGERY; GRADE; QUALITY; MEPOLIZUMAB; INFORMATION;
   INSTITUTE; EURONHEED; OUTCOMES; TOOL
AB This systematic review evaluates the efficacy and safety of biologicals for chronic rhinosinusitis with nasal polyps (CRSwNP) compared with the standard of care. PubMed, Embase, and Cochrane Library were searched for RCTs. Critical and important CRSwNP-related outcomes were considered. The risk of bias and the certainty of the evidence were assessed using GRADE. RCTs evaluated (dupilumab-2, omalizumab-4, mepolizumab-2, and reslizumab-1) included 1236 adults, with follow-up of 20-64 weeks. Dupilumab reduces the need for surgery (NFS) or oral corticosteroid (OCS) use (RR 0.28; 95% CI 0.20-0.39, moderate certainty) and improves with high certainty smell evaluated with UPSIT score (mean difference (MD) +10.54; 95% CI +9.24 to +11.84) and quality of life (QoL) evaluated with SNOT-22 (MD -19.14; 95% CI -22.80 to -15.47), with fewer treatment-related adverse events (TAEs) (RR 0.95; 95% CI 0.89-1.02, moderate certainty). Omalizumab reduces NFS (RR 0.85; 95% CI 0.78-0.92, high certainty), decreases OCS use (RR 0.38; 95% CI 0.10-1.38, moderate certainty), and improves high certainty smell (MD +3.84; 95% CI +3.64 to +4.04) and QoL (MD -15.65; 95% CI -16.16 to -15.13), with increased TAE (RR 1.73; 95% CI 0.60-5.03, moderate certainty). There is low certainty for mepolizumab reducing NFS (RR 0.78; 95% CI 0.64-0.94) and improving QoL (MD -13.3; 95% CI -23.93 to -2.67) and smell (MD +0.7; 95% CI -0.48 to +1.88), with increased TAEs (RR 1.64; 95% CI 0.41-6.50). The evidence for reslizumab is very uncertain.
C1 [Agache, Ioana] Transylvania Univ Brasov, Brasov, Romania.
   [Song, Yang; Alonso-Coello, Pablo; Rocha, Claudio; Sola, Ivan; Santero, Marilina; Canelo-Aybar, Carlos] Biomed Res Inst St Pau IIB St Pau, Iberoamer Cochrane Ctr, Dept Clin Epidemiol & Publ Hlth, Barcelona, Spain.
   [Alonso-Coello, Pablo; Canelo-Aybar, Carlos] CIBER Epidemiol & Salud Publ CIBERESP, Madrid, Spain.
   [Vogel, Yasmin] Furtwangen Univ, Furtwangen, Germany.
   [Akdis, Cezmi; Akdis, Mubeccel] Univ Zurich, Swiss Inst Allergy & Asthma Res SIAF, Davos, Switzerland.
   [Akdis, Cezmi] Christine Kuhne Ctr Allergy Res & Educ, Davos, Switzerland.
   [Canonica, Giorgio Walter] Humanitas Univ, IRCCS Res Hosp, Personalized Med Asthma & Allergy Clin, Milan, Italy.
   [Chivato, Tomas] Univ CEU San Pablo, Sch Med, Madrid, Spain.
   [del Giacco, Stefano] Univ Cagliari, Dept Med Sci & Publ Hlth, Cagliari, Italy.
   [Eiwegger, Thomas] Hosp Sick Children, Res Inst, Translat Med Program, Toronto, ON, Canada.
   [Eiwegger, Thomas] Univ Toronto, Dept Immunol, Toronto, ON, Canada.
   [Eiwegger, Thomas] Univ Toronto, Hosp Sick Children, Food Allergy & Anaphylaxis Program, Div Immunol & Allergy,Dept Paediat, Toronto, ON, Canada.
   [Eiwegger, Thomas] Univ Toronto, Hosp Sick Children, Food Allergy & Anaphylaxis Program, Div Immunol & Allergy,Dept Immunol, Toronto, ON, Canada.
   [Fokkens, Wytske] Univ Amsterdam, Acad Med Ctr AMC, Dept Otorhinolaryngol, Amsterdam, Netherlands.
   [Georgalas, Christos] Univ Nicosia, Med Sch, Nicosia, Cyprus.
   [Gevaert, Philippe] Ghent Univ Hosp, Upper Airway Res Lab URL, Dept Otorhinolaryngol, Ghent, Belgium.
   [Hopkins, Claire] Guys Hosp, Dept ENT, London, England.
   [Klimek, Ludger] Zentrum Rhinol & Allergol, Wiesbaden, Germany.
   [Lund, Valerie] UCLH, Royal Natl Throat Nose & Ear Hosp, London, England.
   [Naclerio, Robert] Johns Hopkins Univ, Dept Otolaryngol Head & Neck Surg, Baltimore, MD USA.
   [O'Mahony, Liam] Univ Coll Cork, APC Microbiome Ireland, Dept Med, Cork, Ireland.
   [O'Mahony, Liam] Univ Coll Cork, APC Microbiome Ireland, Dept Microbiol, Cork, Ireland.
   [Palkonen, Susanna] European Federat Allergy & Airways Dis Patients A, Brussels, Belgium.
   [Pfaar, Oliver] Philipps Univ Marburg, Univ Hosp Marburg, Sect Rhinol & Allergy, Dept Otorhinolaryngol Head & Neck Surg, Marburg, Germany.
   [Schwarze, Jurgen] Univ Edinburgh, Ctr Inflammat Res Child Life & Hlth, Edinburgh, Midlothian, Scotland.
   [Soyka, Michael B.] Univ Zurich, Univ Hosp Zurich, Dept Otorhinolaryngol Head & Neck Surg, Zurich, Switzerland.
   [Wang, De Yun] Natl Univ Singapore, Yong Loo Lin Sch Med, Dept Otolaryngol, Singapore, Singapore.
   [Zhang, Luo] Capital Med Univ, Beijing TongRen Hosp, Dept Otolaryngol Head & Neck Surg, Beijing, Peoples R China.
   [Zhang, Luo] Capital Med Univ, Beijing TongRen Hosp, Dept Allergy, Beijing, Peoples R China.
   [Zhang, Luo] Beijing Inst Otolaryngol, Beijing Key Lab Nasal Dis, Beijing, Peoples R China.
   [Palomares, Oscar] Univ Complutense Madrid, Chem Sch, Dept Biochem & Mol Biol, Madrid, Spain.
   [Jutel, Marek] Wroclaw Med Univ, Dept Clin Immunol, Wroclaw, Poland.
   [Jutel, Marek] ALL MED Med Res Inst, Wroclaw, Poland.
C3 Transylvania University of Brasov; CIBER - Centro de Investigacion
   Biomedica en Red; CIBERESP; Swiss Institute of Allergy & Asthma
   Research; University of Zurich; Humanitas University; San Pablo CEU
   University; University of Cagliari; University of Toronto; Hospital for
   Sick Children (SickKids); University of Toronto; University of Toronto;
   Hospital for Sick Children (SickKids); University of Toronto; Hospital
   for Sick Children (SickKids); University of Amsterdam; Academic Medical
   Center Amsterdam; University of Nicosia; Ghent University; Ghent
   University Hospital; Guy's & St Thomas' NHS Foundation Trust; University
   College London Hospitals NHS Foundation Trust; Royal National Throat,
   Nose & Ear Hospital; University of London; University College London;
   Johns Hopkins University; University College Cork; University College
   Cork; Philipps University Marburg; University Hospital of Giessen &
   Marburg; University of Edinburgh; University of Zurich; University
   Zurich Hospital; National University of Singapore; Capital Medical
   University; Capital Medical University; Complutense University of
   Madrid; Wroclaw Medical University
RP Agache, I (corresponding author), 2A Pictor Ion Andreescu, Brasov 500051, Romania.
EM ibrumaru@unitbv.ro
RI Akdis, Mubeccel/JCE-1576-2023; Hopkins, Claire/ACT-6075-2022; Akdis,
   Cezmi/AAV-4844-2020; Gevaert, Philippe/AAP-1892-2020; Klimek,
   Ludger/AFJ-9880-2022; Song, Yang/AAD-2090-2022; Santero,
   Marilina/AAM-7582-2020; Schwarze, Jürgen/F-7396-2011; Alonso,
   Pablo/AFK-2890-2022; Fonseca, Joao/KHW-7048-2024; Del Giacco,
   S./AAG-6186-2019; Palomares, Oscar/ABG-5229-2020; CANONICA, GIORGIO
   WALTER/ABF-2037-2020; O'Mahony, Liam/AAG-5838-2019
OI Santero, Marilina/0000-0001-5371-0979; Sola, Ivan/0000-0003-0078-3706;
   CANONICA, GIORGIO WALTER/0000-0001-8467-2557; Zhang,
   Luo/0000-0002-0910-9884; Akdis, Mubeccel/0000-0003-0554-9943; Akdis,
   Cezmi/0000-0001-8020-019X; Canelo, Carlos/0000-0002-0844-4365; O'Mahony,
   Liam/0000-0003-4705-3583; Song, Yang/0000-0002-4094-1388; JUTEL,
   MAREK/0000-0003-1555-9379; Gevaert, Philippe/0000-0002-1629-8468
NR 54
TC 105
Z9 110
U1 1
U2 18
PU WILEY
PI HOBOKEN
PA 111 RIVER ST, HOBOKEN 07030-5774, NJ USA
SN 0105-4538
EI 1398-9995
J9 ALLERGY
JI Allergy
PD AUG
PY 2021
VL 76
IS 8
BP 2337
EP 2353
DI 10.1111/all.14809
EA MAR 2021
PG 17
WC Allergy; Immunology
WE Science Citation Index Expanded (SCI-EXPANDED)
SC Allergy; Immunology
GA TK3EH
UT WOS:000631981700001
PM 33683704
OA Green Submitted
DA 2025-03-20
ER

PT J
AU Huang, YR
   Zhang, N
   Bachert, C
AF Huang, Yanran
   Zhang, Nan
   Bachert, Claus
TI Innovative treatments for severe uncontrolled chronic rhinosinusitis
   with nasal polyps
SO EXPERT REVIEW OF CLINICAL IMMUNOLOGY
LA English
DT Article
DE Biologics; Chronic rhinosinusitis; Nasal polyps; Endotype; Type 2
   inflammation
ID ENDOSCOPIC SINUS SURGERY; INFLAMMATION; BIOLOGICS; CELLS; MEPOLIZUMAB;
   RECURRENCE; SINONASAL; EOSINOPHILIA; ENDOTYPES; EFFICACY
AB IntroductionIn recent years, endotypes of chronic rhinosinusitis (CRS) based on the underlying immune mechanisms provided a better understanding of this heterogeneous disease and are frequently applied in diagnosis and treatment.Areas coveredIn this manuscript, we aim to review novel treatment approaches for this often uncontrolled disease and highlight endotype-driven medical algorithms that could be beneficial in daily clinical practice.Expert opinionWith the development of endotyping and the mucosal inflammatory concept, several type 2-targeted biologics and surgical options are nowadays available for treating CRS. However, a better understanding based on clinical trials and real-life experience in daily practice is needed to optimize patient selection, biological drug selection, treatment duration, prediction, and long-term follow-up strategies. Indirect comparison analysis suggested that dupilumab might be the most effective biologic for treating CRS with nasal polyps, but the role and timing of surgery remain unclear. More real-life studies and comparative trials are needed for the optimal integration of biologics into clinical pathways in combination with established treatment approaches such as nasal and oral glucocorticosteroids and adequate surgery to provide long-term perspectives.
C1 [Huang, Yanran; Zhang, Nan; Bachert, Claus] Sun Yat Sen Univ, Affiliated Hosp 1, Dept Otorhinolaryngol, Guangzhou, Peoples R China.
   [Huang, Yanran; Zhang, Nan; Bachert, Claus] Ghent Univ Hosp, Upper Airway Res Lab, Ghent, Belgium.
   [Bachert, Claus] Univ Munster, Dept Otorhinolaryngol Head & Neck Surg, Munster, Germany.
   [Bachert, Claus] Div ENT Dis, Stockholm, Sweden.
   [Zhang, Nan] Univ Hosp Ghent, Upper Airways Res Lab URL, Corneel Heymanslaan 10, B-9000 Ghent, Belgium.
   [Bachert, Claus] Univ Muenster Inst, Dept Otorhinolaryngol Head & Neck Surg, Kardinal Von Galen Ring 10, D-48149 Munster, Germany.
C3 Sun Yat Sen University; Ghent University; Ghent University Hospital;
   University of Munster; Ghent University; Ghent University Hospital
RP Zhang, N (corresponding author), Univ Hosp Ghent, Upper Airways Res Lab URL, Corneel Heymanslaan 10, B-9000 Ghent, Belgium.; Bachert, C (corresponding author), Univ Muenster Inst, Dept Otorhinolaryngol Head & Neck Surg, Kardinal Von Galen Ring 10, D-48149 Munster, Germany.
EM nan.zhang@ugent.be; claus.bachert@ukmuenster.de
RI Bachert, Claus/J-8825-2012; Huang, Yanran/GWV-4449-2022
OI Huang, Yanran/0000-0001-5755-7684
FU Chinese Postdoctoral Science Foundation [2022M723611]
FX This review was supported by the Chinese Postdoctoral Science Foundation
   (2022M723611)
NR 82
TC 4
Z9 4
U1 3
U2 5
PU TAYLOR & FRANCIS LTD
PI ABINGDON
PA 2-4 PARK SQUARE, MILTON PARK, ABINGDON OR14 4RN, OXON, ENGLAND
SN 1744-666X
EI 1744-8409
J9 EXPERT REV CLIN IMMU
JI Expert Rev. Clin. Immunol.
PD AUG 3
PY 2023
VL 19
IS 8
SI SI
BP 837
EP 845
DI 10.1080/1744666X.2023.2206120
EA APR 2023
PG 9
WC Immunology
WE Science Citation Index Expanded (SCI-EXPANDED)
SC Immunology
GA M5EZ7
UT WOS:000974002200001
PM 37083285
DA 2025-03-20
ER

PT J
AU Willson, TJ
   Naclerio, RM
   Lee, SE
AF Willson, Thomas J.
   Naclerio, Robert M.
   Lee, Stella E.
TI Monoclonal Antibodies for the Treatment of Nasal Polyps
SO IMMUNOLOGY AND ALLERGY CLINICS OF NORTH AMERICA
LA English
DT Article
DE Biologics; Chronic rhinosinusitis; Asthma; Nasal polyps; Allergic
   rhinitis
ID REFRACTORY CHRONIC RHINOSINUSITIS; OMALIZUMAB-ASSOCIATED ANAPHYLAXIS;
   INNATE LYMPHOID-CELLS; MEDICAL THERAPY; IMMUNOLOGY/AMERICAN-COLLEGE;
   AMERICAN-ACADEMY; MAST-CELLS; ASTHMA; SINUSITIS; ALLERGY
AB Biologics are novel therapeutic medications developed for the targeted therapy for a variety of inflammatory conditions. The biologics currently investigated for the treatment of chronic rhinosinusitis (CRS) with nasal polyps modulate specific inflammatory pathways involved in the pathogenesis of disease. Investigations have focused on the most severe form of the disease, namely, CRS with nasal polyps. It is hoped that specific targeted therapies using these biologics can significantly modulate the immune system, offering both disease control and symptomatic relief. This review summarizes those therapies that have been used to treat nasal polyps.
C1 [Willson, Thomas J.; Lee, Stella E.] Univ Pittsburgh, Dept Otolaryngol Head & Neck Surg, Med Ctr, 1400 Locust St,Suite 2100,Bldg D, Pittsburgh, PA 15219 USA.
   [Naclerio, Robert M.] Univ Chicago, Med Ctr, Sect Otolaryngol Head & Neck Surg, MC 1035,5841 South Maryland Ave, Chicago, IL 60615 USA.
C3 Pennsylvania Commonwealth System of Higher Education (PCSHE); University
   of Pittsburgh; University of Chicago; University of Chicago Medical
   Center
RP Lee, SE (corresponding author), Univ Pittsburgh, Dept Otolaryngol Head & Neck Surg, Med Ctr, 1400 Locust St,Suite 2100,Bldg D, Pittsburgh, PA 15219 USA.
EM lees6@upmc.edu
RI Lee, Stella/AAI-6029-2021
FU Sanofi-Aventis; Allakos
FX Dr S.E. Lee received research support from Sanofi-Aventis
   (subinvestigator for the phase II study on dupilumab) and from Allakos
   (principal investigator for the phase II study on AK001, a siglec-8
   antibody). Dr R.M. Naclerio is on the advisory boards of TEVA, GSK,
   Merck, AstraZeneca, and Sanofi. He is participating in an Allakos
   clinical trial on nasal polyps.
NR 37
TC 9
Z9 10
U1 0
U2 6
PU W B SAUNDERS CO-ELSEVIER INC
PI PHILADELPHIA
PA 1600 JOHN F KENNEDY BOULEVARD, STE 1800, PHILADELPHIA, PA 19103-2899 USA
SN 0889-8561
EI 1557-8607
J9 IMMUNOL ALLERGY CLIN
JI Immunol. Allerg. Clin. North Am.
PD MAY
PY 2017
VL 37
IS 2
BP 357
EP +
DI 10.1016/j.iac.2017.01.008
PG 12
WC Allergy; Immunology
WE Science Citation Index Expanded (SCI-EXPANDED)
SC Allergy; Immunology
GA ET5JW
UT WOS:000400321000012
PM 28366482
DA 2025-03-20
ER

PT J
AU Hanada, S
   Muraki, M
   Kawabata, Y
   Yoshikawa, K
   Yamagata, T
   Nagasaki, T
   Ohara, Y
   Oiso, N
   Matsumoto, H
   Tohda, Y
AF Hanada, Soichiro
   Muraki, Masato
   Kawabata, Yoshiyuki
   Yoshikawa, Kazuya
   Yamagata, Toshiyuki
   Nagasaki, Tadao
   Ohara, Yushiro
   Oiso, Naoki
   Matsumoto, Hisako
   Tohda, Yuji
TI Significance of Self-Injectable Biologics in Japanese Patients with
   Severe Allergic Diseases: Focusing on Pen-Type Devices and Copayment
SO PATIENT PREFERENCE AND ADHERENCE
LA English
DT Article
DE dupilumab; mepolizumab; self-injection; asthma; atopic dermatitis;
   chronic sinusitis with nasal polyps
ID DUPILUMAB
AB Patients and Methods: A questionnaire survey was administered to 18, 14, and 3 patients introduced to home self-injection of dupilumab or mepolizumab using a pen-type device for atopic dermatitis, asthma alone, and asthma plus chronic rhinosinusitis with nasal polyps, respectively. Results: All but one participant wished to continue self-injection. Most participants affirmed the reduction in copayment (88.6%) and saving time and labor for hospital visits (88.6%). Six patients who received dupilumab complained of side effects, but all, except for one, continued the treatment. Of the 13 patients who had previously used a syringe-type device, 10 preferred the pen type because of its ease of use, while 3 (23%) preferred the syringe type because of the self-adjustable injection speed for pain control. Conclusion: Administration of biologics using pen-type devices is easier, and the introduction of home self-injection leads to a reduction in outpatient visits and copayment.
C1 [Hanada, Soichiro; Muraki, Masato; Kawabata, Yoshiyuki; Yoshikawa, Kazuya; Yamagata, Toshiyuki; Nagasaki, Tadao] Kindai Univ, Dept Resp Med & Allergol, Nara Hosp, 1248-1 Otoda Cho, Ikoma, Nara 6300293, Japan.
   [Ohara, Yushiro; Oiso, Naoki] Kindai Univ, Dept Dermatol, Nara Hosp, Ikoma, Nara, Japan.
   [Matsumoto, Hisako] Kindai Univ Hosp, Dept Resp Med & Allergol, Osakasayama, Osaka, Japan.
   [Tohda, Yuji] Kindai Univ Hosp, Osakasayama, Osaka, Japan.
RP Muraki, M (corresponding author), Kindai Univ, Dept Resp Med & Allergol, Nara Hosp, 1248-1 Otoda Cho, Ikoma, Nara 6300293, Japan.
EM muraki-m@med.kindai.ac.jp
OI Hanada, Soichiro/0009-0007-1356-5763
NR 28
TC 1
Z9 1
U1 0
U2 0
PU DOVE MEDICAL PRESS LTD
PI ALBANY
PA PO BOX 300-008, ALBANY, AUCKLAND 0752, NEW ZEALAND
SN 1177-889X
J9 PATIENT PREFER ADHER
JI Patient Prefer. Adherence
PY 2023
VL 17
BP 2847
EP 2853
DI 10.2147/PPA.S430038
PG 7
WC Medicine, General & Internal
WE Science Citation Index Expanded (SCI-EXPANDED)
SC General & Internal Medicine
GA X8EK9
UT WOS:001100713900001
PM 37953978
OA Green Published, gold
DA 2025-03-20
ER

PT J
AU Meier, EC
   Schmid-Grendelmeier, P
   Steiner, UC
   Soyka, MB
AF Meier, Eva C.
   Schmid-Grendelmeier, Peter
   Steiner, Urs C.
   Soyka, Michael B.
TI Real-Life Experience of Monoclonal Antibody Treatments in Chronic
   Rhinosinusitis with Nasal Polyposis
SO INTERNATIONAL ARCHIVES OF ALLERGY AND IMMUNOLOGY
LA English
DT Article
DE Chronic rhinosinusitis with nasal polyposis; Monoclonal antibody;
   Benralizumab; Mepolizumab; Omalizumab
ID MEPOLIZUMAB; ASTHMA
AB Introduction: Few studies assess biologicals such as, omalizumab, mepolizumab, benralizumab, and dupilumab in patients suffering from chronic rhinosinusitis with nasal polyposis (CRSwNP). The reported success rate in these studies differ, and it remains uncertain if there are any biomarkers to predict successful therapy. Our aim was to analyze the therapeutic outcome in a real life setting and to identify predictive biomarkers for successful treatment. Methods: Data from patients with CRSwNP treated with a monoclonal antibody between November 2014 and January 2020 were analyzed retrospectively. Improvement in the polyp score and clinical symptoms like nasal obstruction, sense of smell, nasal discharge, and facial pain were evaluated. Other characteristics, including use of nasal or systemic steroids, comorbidities, previous history of sinus surgery, eosinophilia tissue, blood values (eosinophils, total immunoglobulin E, eosinophilic cationic protein, and interleukin 5), and allergic sensitization in serum were also investigated to identify possible predictive biomarkers. Results: Forty-eight treatments in 29 patients (m/f = 15/14) aged 27-70 years were reviewed. Treatments with mepolizumab showed the best success rates (78.9%), followed by omalizumab (50%) and benralizumab treatments (50%). However, a correlation between biomarkers and treatment success could not be found. Discussion/Conclusion: Treatment of CRSwNP with biologicals is a promising option for severe cases not responding to conventional therapy, including difficult-to-treat patients. Predictive biomarkers for a successful treatment could not be identified, but the reduction of eosinophilic cationic protein was linked with the response.
C1 [Meier, Eva C.; Soyka, Michael B.] Univ Zurich, Dept Otorhinolaryngol Head & Neck Surg, Frauenklinikstr 24, CH-8091 Zurich, Switzerland.
   [Meier, Eva C.; Schmid-Grendelmeier, Peter; Soyka, Michael B.] Univ Hosp Zurich, Frauenklinikstr 24, CH-8091 Zurich, Switzerland.
   [Schmid-Grendelmeier, Peter] Univ Zurich, Allergy Unit, Dept Dermatol, Zurich, Switzerland.
   [Schmid-Grendelmeier, Peter] Christine Kuhne Ctr Allergy Res & Educ CK CARE, Davos, Switzerland.
   [Steiner, Urs C.] Univ Hosp Zurich, Dept Immunol, Zurich, Switzerland.
C3 University of Zurich; University of Zurich; University Zurich Hospital;
   University of Zurich; University of Zurich; University Zurich Hospital
RP Soyka, MB (corresponding author), Univ Zurich, Dept Otorhinolaryngol Head & Neck Surg, Frauenklinikstr 24, CH-8091 Zurich, Switzerland.; Soyka, MB (corresponding author), Univ Hosp Zurich, Frauenklinikstr 24, CH-8091 Zurich, Switzerland.
EM Michael.Soyka@usz.ch
RI Schmid, Peter/D-1717-2013
NR 17
TC 35
Z9 37
U1 0
U2 3
PU KARGER
PI BASEL
PA ALLSCHWILERSTRASSE 10, CH-4009 BASEL, SWITZERLAND
SN 1018-2438
EI 1423-0097
J9 INT ARCH ALLERGY IMM
JI Int. Arch. Allergy Immunol.
PD AUG
PY 2021
VL 182
IS 8
BP 736
EP 743
DI 10.1159/000514262
EA MAR 2021
PG 8
WC Allergy; Immunology
WE Science Citation Index Expanded (SCI-EXPANDED)
SC Allergy; Immunology
GA TV4FH
UT WOS:000632532900001
PM 33756474
OA Green Published, hybrid
DA 2025-03-20
ER

PT J
AU De Schryver, E
   Derycke, L
   Calus, L
   Holtappels, G
   Hellings, PW
   Van Zele, T
   Bachert, C
   Gevaert, P
AF De Schryver, Els
   Derycke, Lara
   Calus, Lien
   Holtappels, Gabriele
   Hellings, Peter W.
   Van Zele, Thibaut
   Bachert, Claus
   Gevaert, Philippe
TI The effect of systemic treatments on periostin expression reflects their
   interference with the eosinophilic inflammation in chronic
   rhinosinusitis with nasal polyps
SO RHINOLOGY
LA English
DT Article
DE chronic rhinosinusitis with nasal polyps; doxycycline;
   methylprednisolone; monoclonal antibodies; periostin
ID ASTHMA; TISSUE; IGE; MATRIX-METALLOPROTEINASE-9; LEBRIKIZUMAB; BIOMARKER
AB Background: Periostin is a recently discovered biomarker for eosinophilic inflammation. Chronic rhinosinusitis with nasal polyps is a T-helper 2-skewed chronic inflammatory airway disease. Medical treatments aim to relieve symptoms and maintain clinical control by interfering with the inflammatory cascade. The effect on nasal and serum periostin levels is however yet unknown. We aimed to evaluate the effect of omalizumab, mepolizumab, methylprednisolone and doxycycline on nasal and systemic periostin expression.
   Methods: This study is based on 3 previously published trials. Nasal and systemic periostin were assessed in CRSwNP patients, randomly assigned to receive doxycycline (n=14), methylprednisolone (n=14), mepolizumab (n=20) or omalizumab (n=15).There was a control group for each treatment scheme. Doxycycline (200 mg on the first day, followed by 100 mg once daily) and methylprednisolone (32-8 mg once daily) were administered during 20 days; mepolizumab was injected at baseline and at 4 weeks. Omalizumab was injected every 2 or 4 weeks, following the official drug leaflet.
   Results: Methylprednisolone and omalizumab significantly reduced serum periostin levels at 4 and 8 weeks, respectively, after the start of the treatment. The effect of methylprednisolone was transient. Nasal periostin levels decreased significantly after 8 weeks of treatment with mepolizumab.The periostin expression is in accordance with the previously reported effect on the eosinophilic inflammation and clinical outcome.
   Conclusion: All treatment options distinctly influence periostin expression, reflecting the interference with the local or systemic eosinophilic inflammatory cascade.
C1 [De Schryver, Els; Derycke, Lara; Calus, Lien; Holtappels, Gabriele; Hellings, Peter W.; Van Zele, Thibaut; Bachert, Claus; Gevaert, Philippe] Ghent Univ Hosp, Dept Otorhinolaryngol, Upper Airways Res Lab, De Pintelaan 185, B-9000 Ghent, Belgium.
   [Bachert, Claus] Karolinska Inst, Div ENT Dis, Clintec, Stockholm, Sweden.
   [Hellings, Peter W.] Univ Hosp Leuven, Clin Div ENT Head & Neck Surg, Lab Clin Immunol, Leuven, Belgium.
   [Hellings, Peter W.] Acad Med Ctr, Dept Otorhinolaryngol, Amsterdam, Netherlands.
C3 Ghent University; Ghent University Hospital; Karolinska Institutet; KU
   Leuven; University Hospital Leuven; University of Amsterdam; Academic
   Medical Center Amsterdam
RP Gevaert, P (corresponding author), Ghent Univ Hosp, Dept Otorhinolaryngol, Upper Airways Res Lab, De Pintelaan 185, B-9000 Ghent, Belgium.
EM philippe.gevaert@UGent.be
RI Bachert, Claus/J-8825-2012; Gevaert, Philippe/AAP-1892-2020; Van zele,
   Thibaut/KTI-7244-2024; Hellings, Peter/I-4068-2018
OI Hellings, Peter/0000-0001-6898-688X; Gevaert,
   Philippe/0000-0002-1629-8468
FU Special Research fund (BOF) [B/11005/02]; Flemish Scientific Research
   Board (FWO); Flemish Scientific Research Board (FWO) [A12/5-HB-KH3,
   G.0436.04]; Interuniversity Attraction Poles Programs (IUAP) - Belgian
   state - Belgian Science Policy [P6/35, P7/30]; Global Allergy and Asthma
   European Network (GA2LEN); FWO Flanders
FX Els De Schryver receives funds from Special Research fund (BOF,
   B/11005/02). Philippe Gevaert receives a grant as a senior clinical
   investigator from the Flemish Scientific Research Board (FWO). This work
   was also supported by grants to Claus Bachert from the Flemish
   Scientific Research Board (FWO, Nr. A12/5-HB-KH3 and G.0436.04), and by
   the Interuniversity Attraction Poles Programs (IUAP) - Belgian state -
   Belgian Science Policy P6/35 and P7/30, and the Global Allergy and
   Asthma European Network (GA<SUP>2</SUP>LEN). Peter Hellings is the
   recipient of a post-doctoral mandate of the FWO Flanders. The opinions,
   results, and conclusions reported in this paper are those of the authors
   and are independent of the funding sources.
NR 29
TC 39
Z9 39
U1 0
U2 6
PU INT RHINOLOGIC SOC
PI UTRECHT
PA UNIV MEDICAL CENTER UTRECHT, RM G05 127, DEPT OTORHINOL, HEIDELBERGLAAN
   100, 3584 CX UTRECHT, NETHERLANDS
SN 0300-0729
J9 RHINOLOGY
JI Rhinology
PD JUN
PY 2017
VL 55
IS 2
BP 152
EP 160
DI 10.4193/Rhino16.314
PG 9
WC Otorhinolaryngology
WE Science Citation Index Expanded (SCI-EXPANDED)
SC Otorhinolaryngology
GA EZ6MV
UT WOS:000404832900009
PM 28501884
OA Bronze
DA 2025-03-20
ER

PT J
AU Demir, M
   Dalgic, CT
   Gokmen, ENM
   Savas, R
   Eroglu, S
   Ozden, G
   Orcen, C
   Cetin, GP
   Arslan, B
   Bilgir, F
   Bulut, G
   Akcam, NY
   Ozgul, S
   Cerci, P
   Coskun, R
   Gode, S
   Yilmaz, I
   Sin, AZ
AF Demir, Meryem
   Tunakan Dalgic, Ceyda
   Mete Gokmen, Emine Nihal
   Savas, Recep
   Eroglu, Suleyman
   Ozden, Guzin
   Orcen, Cihan
   Pacaci Cetin, Gulden
   Arslan, Bahar
   Bilgir, Ferda
   Bulut, Gokten
   Akcam, Nurullah Yekta
   Ozgul, Semiha
   Cerci, Pamir
   Coskun, Raif
   Gode, Sercan
   Yilmaz, Insu
   Sin, Aytul Zerrin
TI The Effectiveness of Biological Agents on Chronic Rhinosinusitis with
   Nasal Polyposis in Patients with Comorbid Asthma: A Multicenter
   Real-Life Study from Türkiye
SO MEDICINA-LITHUANIA
LA English
DT Article
DE omalizumab; mepolizumab; nasal polyposis; CRSwNP; asthma; biological
   agents
ID ALLERGIC FUNGAL RHINOSINUSITIS; ENDOSCOPIC SINUS SURGERY; OMALIZUMAB;
   RECURRENCE; BURDEN
AB Background and Objectives: Real-life data on the efficacy of biologic agents (BAs) on asthma-comorbid CRSwNP are needed. Our primary goal is to investigate the effects of BAs on CRSwNP symptoms, as well as endoscopic and tomography scores. Our secondary goal is to show a reduction in the frequency of acute sinusitis exacerbations and the need for surgery. Materials and Methods: We conducted a multicenter, retrospective, real-life study. We screened the patients with asthma-comorbid CRSwNP treated with omalizumab or mepolizumab. A total of 69 patients (40 F/29 M; omalizumab n = 55, mepolizumab n = 14) were enrolled. We compared the visual analog scale (VAS), sinonasal outcome test-22 (SNOT-22), nasal congestion score (NCS), Lund-Mackay computed tomography score (LMS), and total endoscopic polyp scores (TPS) before and after BAs. We evaluated the endoscopic sinus surgery (ESS) and acute exacerbations of chronic rhinosinusitis (AECRS) frequencies separately, according to the BAs. Results: The overall median (min-max) age was 43 (21-69) years. The median (min-max) of biologic therapy duration was 35 (4-113) months for omalizumab and 13.5 (6-32) for mepolizumab. Significant improvements were seen in VAS, SNOT-22, and NCS with omalizumab and mepolizumab. A significant decrease was observed in TPS with omalizumab [95% CI: 0-4] (p < 0.001), but not with mepolizumab [95% CI: -0.5-2] (p = 0.335). The frequency of ESS and AECRS were significantly reduced with omalizumab [95% CI: 2-3] (p < 0.001) and [95% CI: 2-5] (p < 0.001); and mepolizumab [95% CI: 0-2] (p = 0.002) and [95% CI: 2-8.5] (p < 0.001), respectively. There was no significant difference in LMS with either of the BAs. Conclusions: Omalizumab and mepolizumab can provide a significant improvement in the sinonasal symptom scores. BAs are promising agents for CRSwNP patients with frequent exacerbations and multiple surgeries.
C1 [Demir, Meryem; Tunakan Dalgic, Ceyda; Mete Gokmen, Emine Nihal; Sin, Aytul Zerrin] Ege Univ, Fac Med, Dept Internal Med, Div Allergy & Immunol, TR-35100 Izmir, Turkiye.
   [Savas, Recep] Ege Univ, Fac Med, Dept Radiol, TR-35100 Izmir, Turkiye.
   [Eroglu, Suleyman; Gode, Sercan] Ege Univ, Fac Med, Dept Otorhinolaryngol, TR-35100 Izmir, Turkiye.
   [Ozden, Guzin] Adana City Hosp, Dept Internal Med, Div Allergy & Immunol, TR-01230 Adana, Turkiye.
   [Orcen, Cihan] Univ Hlth Sci, Derince Training & Res Hosp, Div Allergy & Immunol, TR-41900 Kocaeli, Turkiye.
   [Pacaci Cetin, Gulden; Arslan, Bahar; Yilmaz, Insu] Erciyes Univ, Div Allergy & Immunol, Fac Med, TR-38039 Kayseri, Turkiye.
   [Bilgir, Ferda] Katip Celebi Univ, Ataturk Training & Res Hosp, Dept Allergy & Immunol, TR-35360 Izmir, Turkiye.
   [Bulut, Gokten] Ataturk City Hosp, Div Allergy & Immunol, TR-10100 Balikesir, Turkiye.
   [Akcam, Nurullah Yekta] Mersin City Hosp, Div Allergy & Immunol, TR-33230 Mersin, Turkiye.
   [Ozgul, Semiha] Ege Univ, Fac Med, Dept Biostat & Med Informat, TR-35100 Izmir, Turkiye.
   [Cerci, Pamir] Eskisehir City Hosp, Div Allergy & Immunol, TR-26080 Eskisehir, Turkiye.
   [Coskun, Raif] Cemil Tascioglu City Hosp, Div Allergy & Immunol, TR-34384 Istanbul, Turkiye.
C3 Ege University; Ege University; Ege University; University of Health
   Sciences Turkey; Kocaeli Derince Training & Research Hospital; Erciyes
   University; Izmir Ataturk Training & Research Hospital; Izmir Katip
   Celebi University; Ege University
RP Sin, AZ (corresponding author), Ege Univ, Fac Med, Dept Internal Med, Div Allergy & Immunol, TR-35100 Izmir, Turkiye.
EM meryem.demir@ege.edu.tr; ceyda.tunakan.dalgic@ege.edu.tr;
   nihal.gomen@ege.edu.tr; recep.savas@ege.edu.tr;
   suleyman.eroglu@ege.edu.tr; guzin.ozden1@sbu.edu.tr;
   c_orcen@hotmail.com; guldenpacacicetin@erciyes.edu.tr;
   bahararslan@erciyes.edu.tr; ferda.bilgir@saglik.gov.tr;
   gokten.bulut@saglik.gov.tr; n.akcam@saglik.gov.tr;
   semiha.ozgul@ege.edu.tr; pamir.cerci@saglik.gov.tr;
   raifcoskun1985@yahoo.com; sercan.gode@ege.edu.tr; insu@erciyes.edu.tr;
   aytul.sin@ege.edu.tr
RI Cerci, Pamir/GZG-8627-2022; YILMAZ, İNSU/AAP-2372-2021; Ozden,
   Guzin/AAT-5491-2021; özgül, semiha/IAN-7051-2023; Bilgir,
   Ferda/AAN-2351-2021; paçacı çetin, gülden/IYS-4602-2023; Demir,
   Meryem/KDN-6231-2024; arslan, bahar/IWU-7353-2023
OI Demir, Meryem/0000-0003-2915-6300; Savas, Recep/0000-0002-7520-760X; ,
   gulden/0000-0002-2368-3401; Cerci, Pamir/0000-0002-0844-6352
NR 39
TC 2
Z9 2
U1 3
U2 62
PU MDPI
PI BASEL
PA ST ALBAN-ANLAGE 66, CH-4052 BASEL, SWITZERLAND
SN 1010-660X
EI 1648-9144
J9 MEDICINA-LITHUANIA
JI Med. Lith.
PD MAR
PY 2024
VL 60
IS 3
AR 448
DI 10.3390/medicina60030448
PG 13
WC Medicine, General & Internal
WE Science Citation Index Expanded (SCI-EXPANDED)
SC General & Internal Medicine
GA MK6W1
UT WOS:001193563800001
PM 38541174
OA Green Published, gold
DA 2025-03-20
ER

PT J
AU Al-Ahmad, M
   Ali, A
   Dawood, HA
   Beshreda, GM
   Al-Ahmad, M
AF Al-Ahmad, Mona
   Ali, Asmaa
   Dawood, Haitham A.
   Beshreda, Gerges M.
   Al-Ahmad, Mona
TI Effect of Dupilumab on Radiological Remission in Patients with Chronic
   Rhinosinusitis with Nasal Polyp: A One Step Forward Toward Clinical
   Remission
SO JOURNAL OF ASTHMA AND ALLERGY
LA English
DT Article
DE chronic rhinosinusitis with nasal polyps; dupilumab; radiological
   remission; Lund-Mackay score
ID SNOT-22
AB Background and Objectives: While achieving complete radiological improvement in patients with nasal polyps is often observed following surgical resection, the impact of biologic therapy, specifically dupilumab, on polyp size is an area of great interest. The objective of this study was to assess the effect of dupilumab in patients with chronic rhinosinusitis with nasal polyps (CRSwNP) by assessing nasal polyps using the computed tomography (CT) staging system, Lund-Mackay score (LMS). Methods: A two-year prospective cohort study was conducted on 29 patients diagnosed with CRSwNP and asthma and eligible for dupilumab as an add-on therapy. The study involved comprehensive assessments of patients before biologic initiation and after the study. These assessments included clinical, laboratory, and radiological evaluations. Results: Dupilumab treatment reduces LMS across sinuses (p<0.001) and improves nasal obstruction (p=0.001). Blood eosinophil count (BEC) predicts persistent sinus obstruction, doubling the likelihood per unit increase (odds ratio: 1.67, p=0.02). BEC levels identify persistent nasal obstruction (AUC: 76%, p=0.04), with a cutoff point above 255.5 cells per microliter, revealing a sensitivity of 100% and a specificity of 42%. The probability of persistent nasal obstruction at the 20th month is 55%, regardless of prior nasal polyp surgery (p=0.41). Conclusion: Dupilumab led to significant radiological improvements in patients with CRSwNP, demonstrating a potential role of radiological remission, irrespective of prior nasal polyp surgery. Additionally, BEC levels may guide the likelihood of persistent nasal obstruction.
C1 [Al-Ahmad, Mona; Al-Ahmad, Mona] Kuwait Univ, Coll Med, Dept Microbiol, POB 24623, Kuwait 13110, Kuwait.
   [Al-Ahmad, Mona; Ali, Asmaa; Al-Ahmad, Mona] Minist Hlth, Dept Allergy, Al Rashed Allergy Ctr, Kuwait, Kuwait.
   [Ali, Asmaa] Jiangsu Univ, Sch Med, Dept Lab Med, Zhenjiang, Peoples R China.
   [Ali, Asmaa] Abbassia Chest Hosp, Minist Hlth, Dept Pulm Med, Cairo, Egypt.
   [Dawood, Haitham A.] Zagazig Univ, Fac Med, Dept Diagnost Radiol, Zagazig, Egypt.
   [Beshreda, Gerges M.] Minia Univ, Fac Med, Dept Diagnost Radiol, Al Minya, Egypt.
C3 Kuwait University; Jiangsu University; Egyptian Knowledge Bank (EKB);
   Ministry of Health & Population - Egypt; Abbassia Chest Hospital;
   Egyptian Knowledge Bank (EKB); Zagazig University; Egyptian Knowledge
   Bank (EKB); Minia University
RP Al-Ahmad, M (corresponding author), Kuwait Univ, Coll Med, Dept Microbiol, POB 24623, Kuwait 13110, Kuwait.
EM mona.alahmad@ku.edu.kw
RI Ali, Asmaa/JFJ-4281-2023
OI Ali, Asmaa/0000-0002-7421-5085
NR 45
TC 1
Z9 1
U1 0
U2 0
PU DOVE MEDICAL PRESS LTD
PI ALBANY
PA PO BOX 300-008, ALBANY, AUCKLAND 0752, NEW ZEALAND
SN 1178-6965
J9 J ASTHMA ALLERGY
JI J. ASTHMA ALLERGY
PY 2024
VL 17
BP 1027
EP 1040
DI 10.2147/JAA.S478040
PG 14
WC Allergy; Immunology; Respiratory System
WE Science Citation Index Expanded (SCI-EXPANDED)
SC Allergy; Immunology; Respiratory System
GA J9L8B
UT WOS:001340213100001
PM 39464420
OA gold
DA 2025-03-20
ER

PT J
AU Wallace, DV
AF V. Wallace, Dana
TI Treatment options for chronic rhinosinusitis with nasal polyps
SO ALLERGY AND ASTHMA PROCEEDINGS
LA English
DT Article
ID ENDOSCOPIC SINUS SURGERY; EXACERBATED RESPIRATORY-DISEASE;
   PLACEBO-CONTROLLED TRIAL; ASPIRIN DESENSITIZATION; DOUBLE-BLIND;
   EFFICACY; THERAPY; IRRIGATIONS; MEPOLIZUMAB; MANAGEMENT
AB Background: The management of chronic rhinosinusitis with nasal polyps (CRSwNP) is evolving, with an emphasis on treating the underlying type 2 inflammation. Objective: The objective was to summarize the updated evidence-based medical and surgical treatment recommendations for CRSwNP, including the position of biologics in the treatment algorithm. Methods: This review compared and contrasted the therapeutic recommendations presented by the European Position Paper on Rhinosinusitis and Nasal Polyps 2020 and the International Consensus Statement on Allergy and Rhinology: Rhinosinusitis 2021. Results: The long-term use of intranasal corticosteroids and the short-term use of oral corticosteroids are strongly recommended, whereas corticosteroid-eluting implants are considered an option. Although the use of saline solution rinses is recommended, there is uncertainty as to whether irrigation is more effective than sprays. Oral aspirin (ASA) desensitization, followed by ASA >-300 mg daily for patients with ASA-exacerbated respiratory disease may be considered. In general, the use of antifungal agents offers no benefit and potential harm. Although the use of oral antibiotics for an acute exacerbation is still debated, oral and topical antibiotics are discouraged for subacute or chronic use. Antileukotrienes are inferior to intranasal corticosteroids and are unlikely to provide added benefit when used concomitantly. It is unlikely that the benefit of oral antihistamines and decongestants outweigh the potential harm. Dupilumab is recommended for severe CRSwNP when consensus-determined criteria are met. Omalizumab may be an option with concomitant poorly controlled asthma. Mepolizumab and reslizumab may be used, particularly in patients with concomitant uncontrolled asthma. In allergic fungal rhinosinusitis, oral and topical antifungals, antileukotrienes, allergen immunotherapy, and omalizumab are therapeutic options. Although surgical intervention is recognized to be of benefit for CRSwNP, there are no evidence-based criteria to indicate when maximum medical treatment has failed. Conclusion: An evidence-based CRSwNP treatment algorithm for when to recommend surgery and/or initiate or discontinue biologics to maximize quality of life and cost-effectiveness is still lacking.
C1 [V. Wallace, Dana] Nova Southeastern Univ, Coll Allopath Med, Dept Med, Ft Lauderdale, FL 33314 USA.
C3 Nova Southeastern University
RP Wallace, DV (corresponding author), 3535 S Ocean Dr,Suite 2806, Hollywood, FL 33019 USA.
EM drdanawallace@gmail.com
FU Eastern Allergy Conference
FX Funding was provided by the Eastern Allergy Conference
NR 48
TC 15
Z9 15
U1 0
U2 6
PU OCEAN SIDE PUBLICATIONS INC
PI PROVIDENCE
PA 95 PITMAN ST, PROVIDENCE, RI 02906 USA
SN 1088-5412
EI 1539-6304
J9 ALLERGY ASTHMA PROC
JI Allergy Asthma Proc.
PD NOV 1
PY 2021
VL 42
IS 6
BP 450
EP 460
DI 10.2500/aap.2021.42.210080
PG 11
WC Allergy
WE Science Citation Index Expanded (SCI-EXPANDED)
SC Allergy
GA WV5VO
UT WOS:000717304800004
PM 34871152
DA 2025-03-20
ER

PT J
AU Santus, P
   Saad, M
   Casartelli, A
   Lorusso, R
   Milani, L
   Danzo, F
   Busatto, P
   Radovanovic, D
AF Santus, Pierachille
   Saad, Marina
   Casartelli, Anna
   Lorusso, Rosaria
   Milani, Lisa
   Danzo, Fiammetta
   Busatto, Paolo
   Radovanovic, Dejan
TI Improvement in health-related quality of life questionnaires with
   biologic treatment in severe asthma and comorbid chronic rhinosinusitis
   with or without nasal polyposis: a real-life experience
SO ANNALS OF MEDICINE
LA English
DT Article
DE Severe asthma; nasal polyposis; chronic rhinosinusitis; biological
   treatments; health-related quality of life; questionnaires
AB Background: Patients with severe asthma frequently have comorbid chronic rhinosinusitis (CRS) with or without nasal polyps, that can increase the symptom burden and complicate treatment. Real-life clinical data on the impact of biologic treatments on CRS-specific quality-of-life questionnaires are still lacking. Materials and methods: In this retrospective real-life study, we collected data from patients with severe asthma with comorbid CRS with/without nasal polyposis at baseline, and after 3, 6 and 12 months of treatment with omalizumab, mepolizumab, benralizumab or dupilumab. In particular, we evaluated improvements in HRQoL as measured by SinoNasal Outcome Test-22 (SNOT-22, 0 - 110), Visual Analog Scale symptom scores (VAS, 0-10), and Asthma Control Test (ACT, 5-25) and the proportion of patients meeting the minimal clinically important difference (MCID). Results: Disease-specific HRQoL, as measured by SNOT 22 and VAS score improved in all patients at 3, 6, and 12 months of treatment compared with baseline (SNOT-22: 14, IQR: 0-52 vs 10, IQR:0-30 vs 0, IQR:0-15 vs 0, IQR:0-12, p < 0.001, VAS score: 1, IQR: 0-5 vs 0, IQR:0-3 vs 0, IQR:0-2 vs 0, IQR 0-1, p < 0.001). After 3 months of treatment >80% of patients reached the MCID for ACT, while only patients on dupilumab showed to reach a MCID in 100% of cases. The effect size depended upon the symptom burden at baseline. Conclusions: The study confirms the efficacy of omalizumab, mepolizumab, benralizumab, and dupilumab in a real-life setting, with a rapid improvement in CRS-specific HRQoL and general health status. These data highlight the importance of targeting type 2 inflammation in asthmatic patients with co-existing upper and lower airways disease. The Authors disclose that preliminary data and analysis of the present study have been presented in abstract form during the "X International Workshop on Lung Health - Respiratory Disease and Immune Response", held in Nice on 19-21 January 2023.
C1 [Santus, Pierachille; Casartelli, Anna; Milani, Lisa; Danzo, Fiammetta; Radovanovic, Dejan] Univ Milan, Dept Biomed & Clin Sci, Milan, Italy.
   [Santus, Pierachille; Saad, Marina; Casartelli, Anna; Milani, Lisa; Danzo, Fiammetta; Radovanovic, Dejan] Luigi Sacco Univ Hosp, Div Resp Dis, Milan, Italy.
   [Lorusso, Rosaria] Luigi Sacco Univ Hosp, Otolaryngol Unit, Milan, Italy.
   [Busatto, Paolo] San Luca Hosp, Resp Unit, USL Nordovest Toscana, Lucca, Italy.
C3 University of Milan; University of Milan; Luigi Sacco Hospital;
   University of Milan; Luigi Sacco Hospital
RP Santus, P (corresponding author), Luigi Sacco Univ Hosp, Div Resp Dis, Milan, Italy.; Santus, P (corresponding author), Univ Milan, L Sacco Univ Hosp, Dept Biomed & Clin Sci, Div Resp Dis,ASST Fatebenefratelli Sacco, Via G B Grassi 74, Sacco, Milano, Italy.
EM pierachille.santus@unimi.it
RI Radovanovic, Dejan/AAI-1920-2019; SANTUS, PIERACHILLE/T-4688-2017
OI Radovanovic, Dejan/0000-0002-9013-3418; SANTUS,
   PIERACHILLE/0000-0003-3462-8253
FX The authors wish to thank all the patients involved in the study.
NR 12
TC 0
Z9 0
U1 2
U2 2
PU TAYLOR & FRANCIS LTD
PI ABINGDON
PA 2-4 PARK SQUARE, MILTON PARK, ABINGDON OR14 4RN, OXON, ENGLAND
SN 0785-3890
EI 1365-2060
J9 ANN MED
JI Ann. Med.
PD DEC 31
PY 2024
VL 56
IS 1
AR 2407523
DI 10.1080/07853890.2024.2407523
PG 7
WC Medicine, General & Internal
WE Science Citation Index Expanded (SCI-EXPANDED)
SC General & Internal Medicine
GA I5E0E
UT WOS:001330473300001
PM 39373532
OA gold
DA 2025-03-20
ER

PT J
AU Aldinger, JP
   Dobyns, T
   Lam, K
   Han, JK
AF Aldinger, Jeffrey P.
   Dobyns, Taylor
   Lam, Kent
   Han, Joseph K.
TI The role of omalizumab in the treatment of chronic rhinosinusitits with
   nasal polyposis
SO EXPERT OPINION ON BIOLOGICAL THERAPY
LA English
DT Article
DE Chronic rhinosinusitis; nasal polyposis; biologics; omalizumab; IgE;
   monoclonal antibodies
ID SEVERE ALLERGIC-ASTHMA; ANTI-IGE; COST-EFFECTIVENESS;
   MONOCLONAL-ANTIBODIES; HUMAN BASOPHILS; BIOLOGICS; PHENOTYPES;
   ENDOTYPES; SAFETY
AB Introduction: Chronic rhinosinusitis with nasal polyposis (CRSwNP) poses a significant healthcare challenge, with diminished quality of life for patients and high costs and resource utilization for disease management. The understanding of CRSwNP pathophysiology has progressed with identification of various inflammatory biomarkers and subsequent development of monoclonal antibodies that target the underlying mechanisms of inflammation. Areas covered: Omalizumab is a biologic agent for CRSwNP treatment that targets immunoglobulin (Ig)-E. The US FDA has approved the use of omalizumab as an add-on biologic therapy for nasal polyposis in December 2020. Two Phase III clinical trials, POLYP 1 and POLYP 2, have shown that omalizumab improves both subjective patient-reported outcomes and objective physician-evaluated metrics for CRSwNP. Ongoing studies are still exploring the efficacy, safety, and cost-effectiveness of biologics for CRSwNP. Expert opinion: Biologics will continue develop as a viable management option for CRSwNP. Omalizumab is regarded as a promising addition to current treatment strategies for refractory disease.
C1 [Aldinger, Jeffrey P.; Dobyns, Taylor; Lam, Kent; Han, Joseph K.] Eastern Virginia Med Sch, Norfolk, VA 23507 USA.
C3 Eastern Virginia Medical School
RP Han, JK (corresponding author), Eastern Virginia Med Sch, Dept Otolaryngol Head & Neck Surg, 600 Gresham Dr,Suite 1100, Norfolk, VA 23507 USA.
EM hanjk@evms.edu
NR 53
TC 1
Z9 2
U1 1
U2 7
PU TAYLOR & FRANCIS LTD
PI ABINGDON
PA 2-4 PARK SQUARE, MILTON PARK, ABINGDON OR14 4RN, OXON, ENGLAND
SN 1471-2598
EI 1744-7682
J9 EXPERT OPIN BIOL TH
JI Expert Opin. Biol. Ther.
PD SEP 2
PY 2021
VL 21
IS 9
BP 1143
EP 1149
DI 10.1080/14712598.2021.1962282
EA AUG 2021
PG 7
WC Biotechnology & Applied Microbiology; Medicine, Research & Experimental
WE Science Citation Index Expanded (SCI-EXPANDED)
SC Biotechnology & Applied Microbiology; Research & Experimental Medicine
GA UM6HP
UT WOS:000684443400001
PM 34334061
DA 2025-03-20
ER

PT J
AU Kim, DH
   Kim, SW
   Basurrah, MA
   Hwang, SH
AF Kim, Do Hyun
   Kim, Sung Won
   Basurrah, Mohammed Abdullah
   Hwang, Se Hwan
TI The Safety and Efficacy of Dupilumab for Chronic Rhinosinusitis with
   Nasal Polyposis: A Meta-Analysis
SO B-ENT
LA English
DT Review
DE Biological products; dupilumab; antibodies; sinusitis; nasal polyps
ID ENDOSCOPIC SINUS SURGERY; RECURRENCE; PREVALENCE; BIOLOGICS; ASTHMA
AB To analyze and assess the safety and efficacy of dupilumab as an adjuvant treatment for chronic rhinosinusitis with nasal polyposis. Two authors independently searched 6 databases from inception until May 2021. We included and analyzed studies comparing dupilumab-treated (dupilumab) and placebo-treated (control) groups. The risk of bias was evaluated using the Cochrane Risk of Bias tool. Three studies, including 784 participants, were included. The dupilumab group showed significantly improved laboratory markers in serum and nasal secretions compared to the control group except for serum eosinophils. In addition, dupilumab showed higher efficacy for olfactory symptoms, disease-related symptoms (nasal congestion, sinusitis symptom severity, nasal polyp score), and radiologic findings (computed tomography score). However, there were no significant differences in treatment-related morbidities between the 2 groups. According to a meta-analysis of studies reporting laboratory and clinical results, dupilumab is a safe and effective treatment for patients suffering from chronic rhinosinusitis with nasal polyps.
C1 [Kim, Do Hyun; Kim, Sung Won] Catholic Univ Korea, Seoul St Marys Hosp, Dept Otolaryngol Head & Neck Surg, Coll Med, Seoul, South Korea.
   [Basurrah, Mohammed Abdullah] Taif Univ, Dept Surg, Fac Med, Taif, Saudi Arabia.
   [Hwang, Se Hwan] Catholic Univ Korea, Bucheon St Marys Hosp, Dept Otolaryngol Head & Neck Surg, Coll Med, Seoul, South Korea.
C3 Seoul St. Mary's Hospital; Catholic University of Korea; Taif
   University; Catholic University of Korea
RP Hwang, SH (corresponding author), Catholic Univ Korea, Bucheon St Marys Hosp, Dept Otolaryngol Head & Neck Surg, Coll Med, Seoul, South Korea.
EM yellobird@catholic.ac.kr
RI Basurrah, Mohammed/CAJ-1985-2022
FU National Research Foundation of Korea (NRF) - Korean government (MSIT)
   [2022R1F1A1066232]; Bio & Medical Technology Development Program of the
   National Research Foundation (NRF) - Ministry of Science ICT
   [2019M3A9H2032424, 2019M3E5D5064110]
FX This work was supported by the National Research Foundation of Korea
   (NRF) grant funded by the Korean government (MSIT)(2022R1F1A1066232) and
   the Bio & Medical Technology Development Program of the National
   Research Foundation (NRF) funded by the Ministry of Science & ICT
   (2019M3A9H2032424, 2019M3E5D5064110).
NR 26
TC 0
Z9 0
U1 4
U2 5
PU AVES
PI SISLI
PA BUYUKDERE CAD 105-9, MECIDIYEKOY, SISLI, ISTANBUL 34394, Turkiye
EI 2684-4907
J9 B-ENT
JI B-ENT
PD APR
PY 2023
VL 19
IS 2
BP 118
EP +
DI 10.5152/B-ENT.2023.221085
PG 10
WC Otorhinolaryngology
WE Science Citation Index Expanded (SCI-EXPANDED)
SC Otorhinolaryngology
GA K5JN0
UT WOS:001016800900008
DA 2025-03-20
ER

PT J
AU Lombardo, N
   Piazzetta, GL
   Lobello, N
   Cicala, G
   Patafi, M
   Benincasa, AT
   Pelaia, C
   Chiarella, E
   Pelaia, G
   Kim, DK
AF Lombardo, Nicola
   Piazzetta, Giovanna Lucia
   Lobello, Nadia
   Cicala, Giuseppe
   Patafi, Maria
   Benincasa, Anna Teresa
   Pelaia, Corrado
   Chiarella, Emanuela
   Pelaia, Girolamo
   Kim, Dong-Kyu
TI Real-Life Effects of Omalizumab on Chronic Rhinosinusitis with Nasal
   Polyposis
SO JOURNAL OF PERSONALIZED MEDICINE
LA English
DT Article
DE chronic rhinosinusitis; nasal polyps; biologics; omalizumab; Sino-Nasal
   Outcome Test (SNOT-22); nasal polyp score (NPS); numeric rating scale
   (NRS); nasal congestion score (NCS)
ID MANAGEMENT; BIOLOGICS; EFFICACY; ANTIBODY; DISEASE; ASTHMA; IGE
AB Chronic rhinosinusitis with nasal polyposis (CRSwNP) is an inflammatory disease of the nasal and sinus mucosa. This inflammatory process is supported by a multitude of cytokines, including IL-4, IL-5, and IL-13 produced by Th2 cells, as well as by IgE produced by B lymphocytes in response to a stimulus. Omalizumab is an anti-IgE monoclonal antibody with well-recognized roles in allergic asthma and chronic spontaneous urticaria. The aim of this study was to evaluate the clinical efficacy of omalizumab in a cohort of 13 patients suffering from chronic rhinosinusitis with CRSwNP. The inclusion criteria considered were as follows: 18 years of age, with a diagnosis of chronic rhinosinusitis with severe nasal polyposis expressed by an NPS greater than or equal to 5 and/or a SNOT-22 greater than or equal to 50. In addition, in the enrolled patients, the classic treatment with corticosteroids had to have been suspended due to recurrence after surgery or lack of response. Our results highlighted that omalizumab treatment for 16 weeks improved the parameters analyzed: SNOT-22, NPS, NRS, and NCS. The clinical efficacy of omalizumab was further strengthened by a significant improvement in respiratory function as well as reductions in the nasal polyps' size and in the associated symptoms.
C1 [Lombardo, Nicola; Piazzetta, Giovanna Lucia; Lobello, Nadia; Cicala, Giuseppe; Benincasa, Anna Teresa] Magna Graecia Univ Catanzaro, Dept Med & Surg Sci, Otolaryngol Head & Neck Surg, I-88100 Catanzaro, Italy.
   [Patafi, Maria] Univ Messina, Div & Sch Allergy & Clin Immunol, Dept Human Pathol, I-98100 Messina, Italy.
   [Pelaia, Corrado; Pelaia, Girolamo] Magna Graecia Univ Catanzaro, Dept Hlth Sci, I-88100 Catanzaro, Italy.
   [Chiarella, Emanuela] Magna Graecia Univ Catanzaro, Dept Expt & Clin Med, Lab Mol Haematopoiesis & Stem Cell Biol, I-88100 Catanzaro, Italy.
C3 Magna Graecia University of Catanzaro; University of Messina; Magna
   Graecia University of Catanzaro; Magna Graecia University of Catanzaro
RP Lombardo, N (corresponding author), Magna Graecia Univ Catanzaro, Dept Med & Surg Sci, Otolaryngol Head & Neck Surg, I-88100 Catanzaro, Italy.
EM nlombardo@unicz.it; giovannapiazzetta@hotmail.it;
   nadialobello@gmail.com; giuseppe.cicala002@studenti.unicz.it;
   mariapatafi@libero.it; anna.teresa84@hotmail.it;
   pelaia.corrado@gmail.com; emanuelachiarella@unicz.it; pelaia@unicz.it
RI Pelaia, Corrado/AAA-1130-2022; Chiarella, Emanuela/H-4665-2018
OI LOMBARDO, Nicola/0000-0003-4479-399X; Pelaia,
   Girolamo/0000-0001-9288-8913; Chiarella, Emanuela/0000-0002-8314-715X;
   Pelaia, Corrado/0000-0002-4236-7367
NR 46
TC 5
Z9 6
U1 1
U2 2
PU MDPI
PI BASEL
PA ST ALBAN-ANLAGE 66, CH-4052 BASEL, SWITZERLAND
EI 2075-4426
J9 J PERS MED
JI J. Pers. Med.
PD JAN
PY 2024
VL 14
IS 1
AR 3
DI 10.3390/jpm14010003
PG 12
WC Health Care Sciences & Services; Medicine, General & Internal
WE Science Citation Index Expanded (SCI-EXPANDED)
SC Health Care Sciences & Services; General & Internal Medicine
GA GD7K3
UT WOS:001150791100001
PM 38276218
OA gold, Green Published
DA 2025-03-20
ER

PT J
AU Ciofalo, A
   Loperfido, A
   Baroncelli, S
   Masieri, S
   Bellocchi, G
   Caramia, R
   Cascone, F
   Filaferro, L
   Lo Re, F
   Cavaliere, C
AF Ciofalo, Andrea
   Loperfido, Antonella
   Baroncelli, Silvia
   Masieri, Simonetta
   Bellocchi, Gianluca
   Caramia, Riccardo
   Cascone, Francesca
   Filaferro, Luca
   Lo Re, Federica
   Cavaliere, Carlo
TI Comparison between clinical and cytological findings in chronic
   rhinosinusitis with nasal polyps treated with Dupilumab
SO EUROPEAN ARCHIVES OF OTO-RHINO-LARYNGOLOGY
LA English
DT Article
DE Chronic rhinosinusitis with nasal polyps; Type 2 inflammation;
   Eosinophils; Nasal cytology; Biologics; Dupilumab
AB Purpose Biologics represent a new therapeutic strategy for severe and recurrent chronic rhinosinusitis with nasal polyps (CRSwNP). Usually, their actual therapeutic effectiveness is assessed by reduction in nasal polyps and/or improvement in nasal symptoms and quality of life. However, these measures do not consider nasal immunophlogosis, which can be evaluated through nasal cytology. The purpose of this study was to assess not only the clinical impact but also the cellular changes in the nasal inflammatory infiltrate observed through nasal cytology of CRSwNP patients treated with Dupilumab for 24 months. Methods Fifty-five CRSwNP patients treated with Dupilumab were collected. Patients were evaluated before starting treatment and at one, three, six, nine months, one year, one and a half years, and two years after the first drug administration. During follow-up visits patients underwent endoscopic evaluation, nasal symptoms and quality of life assessment, complete blood count and nasal cytology. Results During follow-up, significant improvement was found in Nasal Polyps Score (NPS), nasal patency, olfaction, Sino-Nasal Outcome Test (SNOT-22) score, and Visual Analogue Scale (VAS). Regarding nasal cytology, a reduction in eosinophils and mast cells in the cellular infiltrate was observed over the two-year follow-up period compared to baseline. Conclusion Dupilumab has demonstrated broad efficacy in the management of CRSwNP from both clinical and cytological findings. Further studies are needed to confirm our findings and evaluate the biologics' impact on nasal mucosal inflammatory cells by nasal cytology with the aim of better identifying each patient's endotype and predicting the response to biologics.
C1 [Ciofalo, Andrea; Caramia, Riccardo; Cascone, Francesca; Filaferro, Luca; Lo Re, Federica; Cavaliere, Carlo] Sapienza Univ Rome, Dept Sense Organs, I-00185 Rome, Italy.
   [Loperfido, Antonella; Bellocchi, Gianluca] San Camillo Forlanini Hosp, Otolaryngol Unit, Circonvallaz Gianicolense 87, I-00152 Rome, Italy.
   [Baroncelli, Silvia] Ist Super Sanita, Natl Ctr Global Hlth, I-00161 Rome, Italy.
   [Masieri, Simonetta] Sapienza Univ Rome, Dept Oral & Maxillofacial Sci, I-00185 Rome, Italy.
C3 Sapienza University Rome; Azienda Ospedaliera San Camillo-Forlanini;
   Istituto Superiore di Sanita (ISS); Sapienza University Rome
RP Loperfido, A (corresponding author), San Camillo Forlanini Hosp, Otolaryngol Unit, Circonvallaz Gianicolense 87, I-00152 Rome, Italy.
EM aloperfido@scamilloforlanini.rm.it
RI ; Cavaliere, Carlo/B-3031-2018; Loperfido, Antonella/ACL-3508-2022
OI Bellocchi, Gianluca/0000-0001-5341-3309; Baroncelli,
   Silvia/0000-0002-2050-9037; CIOFALO, ANDREA/0000-0003-1468-459X;
   MASIERI, Simonetta/0000-0003-0423-9505; Cavaliere,
   Carlo/0000-0002-0378-8935; FILAFERRO, LUCA/0000-0003-4002-0498;
   Loperfido, Antonella/0000-0002-7174-8126; Lo Re,
   Federica/0000-0003-2579-1219
NR 45
TC 3
Z9 3
U1 3
U2 3
PU SPRINGER
PI NEW YORK
PA ONE NEW YORK PLAZA, SUITE 4600, NEW YORK, NY, UNITED STATES
SN 0937-4477
EI 1434-4726
J9 EUR ARCH OTO-RHINO-L
JI Eur. Arch. Oto-Rhino-Laryn.
PD DEC
PY 2024
VL 281
IS 12
BP 6511
EP 6521
DI 10.1007/s00405-024-08958-6
EA SEP 2024
PG 11
WC Otorhinolaryngology
WE Science Citation Index Expanded (SCI-EXPANDED)
SC Otorhinolaryngology
GA M1G4A
UT WOS:001314203400003
PM 39284942
DA 2025-03-20
ER

PT J
AU Wautlet, A
   Bachert, C
   Desrosiers, M
   Hellings, PW
   Peters, AT
AF Wautlet, A.
   Bachert, C.
   Desrosiers, M.
   Hellings, Peter W.
   Peters, Anju T.
TI The Management of Chronic Rhinosinusitis With Nasal Polyps (CRSwNP) With
   Biologics
SO JOURNAL OF ALLERGY AND CLINICAL IMMUNOLOGY-IN PRACTICE
LA English
DT Review
DE Chronic rhinosinusitis; Nasal polyps; Biologics
ID RISK-FACTORS; PREVALENCE; OMALIZUMAB; ASTHMA; INFLAMMATION; GENETICS;
   EFFICACY; SAFETY; STATE
AB Chronic rhinosinusitis with nasal polyps affects a significant portion of the worldwide population. This illness is associated with several chronic conditions and has an important impact on patient quality of life, leading to a great societal economic burden. In recent years, biologic medications have been developed and found to be effective in the treatment of chronic rhinosinusitis with nasal polyps. This review focuses on these treatment options and their ability to improve patient outcomes, including quality of life. It also reviews available evidence with regards to patient selection, monitoring of patients after treatment initiation, and comparison of different biologics and with other treatment options such as sinus surgery. & COPY; 2023 Published by Elsevier Inc. on behalf of the American Academy of Allergy, Asthma & Immunology (J Allergy Clin Immunol Pract 2023;11:2642-51)
C1 [Wautlet, A.; Peters, Anju T.] Northwestern Univ, Feinberg Sch Med, Dept Med, Div Allergy Immunol, Chicago, IL 60610 USA.
   [Bachert, C.] Univ Hosp Munster, Dept Otorhinolaryngol Head & Neck Surg, Munster, Germany.
   [Bachert, C.] Sun Yat Sen Univ, Affiliated Hosp 1, Int Airway Res Ctr, Dept Otorhinolaryngol, Guangzhou, Peoples R China.
   [Bachert, C.] Univ Ghent, Fac Med, Dept Otorhinolaryngol, Upper Airways Res Lab, Ghent, Belgium.
   [Desrosiers, M.] Ctr Hosp Univ Montreal CRCHUM, Ctr Rech, Montreal, PQ, Canada.
   [Hellings, Peter W.] Univ Hosp Leuven, Dept Otorhinolaryngol, Leuven, Belgium.
   [Hellings, Peter W.] Univ Ghent, Fac Med, Upper Airways Res Lab, Ghent, Belgium.
   [Peters, Anju T.] Northwestern Univ, Feinberg Sch Med, Div Allergy & Immunol, Chicago, IL 60610 USA.
C3 Northwestern University; Feinberg School of Medicine; University of
   Munster; Sun Yat Sen University; Ghent University; Universite de
   Montreal; KU Leuven; University Hospital Leuven; Ghent University;
   Northwestern University; Feinberg School of Medicine
RP Peters, AT (corresponding author), Northwestern Univ, Feinberg Sch Med, Dept Med, Div Allergy Immunol, Chicago, IL 60610 USA.; Peters, AT (corresponding author), Northwestern Univ, Feinberg Sch Med, Div Allergy & Immunol, Chicago, IL 60610 USA.
EM anjupeters@northwestern.edu
RI Bachert, Claus/J-8825-2012; Hellings, Peter/I-4068-2018
OI Hellings, Peter/0000-0001-6898-688X
FU Chronic Rhinosinusitis Integrated Studies Program 2 [P01AI145818];
   Ernest Bazley Foundation
FX This work was supported by the Chronic Rhinosinusitis Integrated Studies
   Program 2 (grant P01AI145818) and the Ernest Bazley Foundation.
NR 61
TC 14
Z9 15
U1 1
U2 5
PU ELSEVIER
PI AMSTERDAM
PA RADARWEG 29, 1043 NX AMSTERDAM, NETHERLANDS
SN 2213-2198
EI 2213-2201
J9 J ALLER CL IMM-PRACT
JI J. Allergy Clin. Immunol.-Pract.
PD SEP
PY 2023
VL 11
IS 9
BP 2642
EP 2651
DI 10.1016/j.jaip.2023.04.054
EA SEP 2023
PG 10
WC Allergy; Immunology
WE Science Citation Index Expanded (SCI-EXPANDED)
SC Allergy; Immunology
GA S8NY3
UT WOS:001073692900001
PM 37182568
DA 2025-03-20
ER

PT J
AU Rathi, VK
   Soler, ZM
   Schlosser, RJ
   Workman, AD
   Chapurin, N
   Rowan, NR
   Dusetzina, SB
AF Rathi, Vinay K.
   Soler, Zachary M.
   Schlosser, Rodney J.
   Workman, Alan D.
   Chapurin, Nikita
   Rowan, Nicholas R.
   Dusetzina, Stacie B.
TI The Inflation Reduction Act: Implications for Medicare spending and
   access to biologic therapies for chronic rhinosinusitis with nasal
   polyposis and asthma
SO INTERNATIONAL FORUM OF ALLERGY & RHINOLOGY
LA English
DT Article
DE benralizumab; biologic; chronic rhinosinusitis; CMS; CRS; CRSwNP;
   dupilumab; Dupixent; Fasenra; Inflation Reduction Act; Medicare;
   mepolizumab; nasal polyposis; Nucala; omalizumab; Part D; Xolair
AB Key Points In 2021, Medicare spending on biologics was $926 million in Part B (FFS) and $1.3 billion in Part D (FFS/MA). Between 2017 and 2021, annual Medicare spending on biologics increased by approximately 200%. Between 2023 and 2025, Medicare Part D OOP costs for biologics will decrease by an estimated 50%-60%.
C1 [Rathi, Vinay K.; Soler, Zachary M.; Schlosser, Rodney J.] Med Univ South Carolina, Dept Otolaryngol Head & Neck Surg, Div Rhinol & Sinus Surg, Charleston, SC USA.
   [Schlosser, Rodney J.] Ralph H Johnson VA Med Ctr, Dept Surg, Charleston, SC USA.
   [Workman, Alan D.] Univ Penn, Dept Otolaryngol Head & Neck Surg, Div Rhinol, Philadelphia, PA USA.
   [Chapurin, Nikita] Univ Florida, Dept Otolaryngol Head & Neck Surg, Gainesville, FL USA.
   [Rowan, Nicholas R.] Johns Hopkins Univ, Sch Med, Dept Otolaryngol Head & Neck Surg, Baltimore, MD USA.
   [Dusetzina, Stacie B.] Vanderbilt Univ, Sch Med, Dept Hlth Policy, Nashville, TN USA.
   [Dusetzina, Stacie B.] Vanderbilt Ingram Canc Ctr, Nashville, TN USA.
   [Rathi, Vinay K.] Med Univ South Carolina, Dept Otolaryngol Head & Neck Surg, Div Rhinol & Sinus Surg, 135 Rutledge Ave,Suite 1130, Charleston, SC 29425 USA.
C3 Medical University of South Carolina; US Department of Veterans Affairs;
   Veterans Health Administration (VHA); Ralph H Johnson VA Medical Center;
   University of Pennsylvania; State University System of Florida;
   University of Florida; Johns Hopkins University; Vanderbilt University;
   Vanderbilt University; Medical University of South Carolina
RP Rathi, VK (corresponding author), Med Univ South Carolina, Dept Otolaryngol Head & Neck Surg, Div Rhinol & Sinus Surg, 135 Rutledge Ave,Suite 1130, Charleston, SC 29425 USA.
EM rathi@musc.edu
RI Rowan, Nicholas/AAQ-2468-2020; Dusetzina, Stacie/J-6682-2019; Chapurin,
   Nikita/AAP-4954-2020
OI Rowan, Nicholas/0000-0003-1296-2648; Dusetzina,
   Stacie/0000-0002-3907-9196; Rathi, Vinay/0000-0002-9763-9075
FU Commonwealth Fund; National Institute on Deafness and Other
   Communication Disorders (NIDCD) [1R01DC019078-01A1]; National Institutes
   of Health, Bethesda, MD; Johns Hopkins University Claude D. Pepper Older
   Americans Independence Center - National Institute on Aging
   [P30AG021334]; NIH; Leukemia & Lymphoma Society; Robert Wood Johnson
   Foundation
FX Rodney J. Schlosser is supported by grants from the National Institute
   on Deafness and Other Communication Disorders (NIDCD), one of the
   National Institutes of Health, Bethesda, MD (1R01DC019078-01A1; PI:
   Rodney J. Schlosser). Dr. Rowan is supported by the Johns Hopkins
   University Claude D. Pepper Older Americans Independence Center, funded
   by the National Institute on Aging and NIH (P30AG021334). Stacie B.
   Dusetzina reported receiving grants from The Leukemia & Lymphoma Society
   and The Robert Wood Johnson Foundation. These funding organizations did
   not contribute to the design or conduct of this study, and preparation,
   review, approval, or decision to submit this manuscript for publication.
NR 12
TC 2
Z9 2
U1 2
U2 4
PU WILEY
PI HOBOKEN
PA 111 RIVER ST, HOBOKEN 07030-5774, NJ USA
SN 2042-6976
EI 2042-6984
J9 INT FORUM ALLERGY RH
JI Int. Forum Allergy Rhinol.
PD JUL
PY 2024
VL 14
IS 7
BP 1261
EP 1265
DI 10.1002/alr.23344
EA MAR 2024
PG 5
WC Otorhinolaryngology
WE Science Citation Index Expanded (SCI-EXPANDED)
SC Otorhinolaryngology
GA XJ9Y8
UT WOS:001181841500001
PM 38465800
DA 2025-03-20
ER

PT J
AU De Corso, E
   Montuori, C
   Settimi, S
   Mele, DA
   Cantiani, A
   Corbo, M
   Cantone, E
   Paludetti, G
   Galli, J
AF De Corso, Eugenio
   Montuori, Claudio
   Settimi, Stefano
   Mele, Dario Antonio
   Cantiani, Alessandro
   Corbo, Marco
   Cantone, Elena
   Paludetti, Gaetano
   Galli, Jacopo
TI Efficacy of Biologics on Refractory Eosinophilic Otitis Media Associated
   with Bronchial Asthma or Severe Uncontrolled CRSwNP
SO JOURNAL OF CLINICAL MEDICINE
LA English
DT Article
DE eosinophilic otitis media; biologics; type-2 inflammation; asthma;
   chronic rhinosinusitis
ID ALLERGIC RHINITIS; PROGNOSTIC VALUE; THERAPY; DUPILUMAB; CYTOLOGY
AB Eosinophilic otitis media (EOM) is a difficult-to-treat otitis media characterized by eosinophilic accumulation in the middle ear mucosa and effusion. It is resistant to conventional treatments and strongly associated with asthma and chronic rhinosinusitis with nasal polyps (CRSwNP). The aim of our study is to evaluate the effectiveness of biologics drugs in the control of EOM. This is a retrospective no-profit real-life observational study, involving patients affected by refractory EOM and in treatment with different biologics for concomitant severe eosinophilic asthma or severe uncontrolled CRSwNP (Dupilumab: n = 5; Omalizumab: n = 1; Mepolizumab: n = 1; Benralizumab: n = 1). We analyzed data at baseline and at the 6-month follow-up, including specific nasal and otological parameters. We observed an improvement of all nasal outcomes, including NPS, SNOT-22, VAS, and smell function. Regarding specific otological parameters, we observed a significant reduction in the mean value of COMOT-15 score and of Otitis Severity Score at 6-month follow-up compared to baseline (p < 0.05). Finally, we observed an improvement in terms of air conduction hearing levels during the treatment. Our results demonstrated that anti type-2 inflammatory pathway biologics can be effective in improving symptoms control and in reducing the severity of eosinophilic otitis media when treating coexisting type-2 diseases, such as asthma and or CRSwNP.
C1 [De Corso, Eugenio; Paludetti, Gaetano; Galli, Jacopo] A Gemelli Hosp Fdn IRCCS, Unit Otorhinolaryngol Head & Neck Surg, I-00168 Rome, Italy.
   [Montuori, Claudio; Settimi, Stefano; Mele, Dario Antonio; Cantiani, Alessandro; Corbo, Marco; Paludetti, Gaetano; Galli, Jacopo] Catholic Univ Sacred Hearth, Dept Head & Neck & Sensory Organs, I-00168 Rome, Italy.
   [Cantone, Elena] Univ Naples Federico II, Unit Otorhinolaryngol, Federico II Univ Hosp, I-80131 Naples, Italy.
C3 Catholic University of the Sacred Heart; IRCCS Policlinico Gemelli;
   University of Naples Federico II
RP Settimi, S (corresponding author), Catholic Univ Sacred Hearth, Dept Head & Neck & Sensory Organs, I-00168 Rome, Italy.
EM eugenio.decorso@policlinicogemelli.it; claudio_montuori@libero.it;
   stefano.settimi@unicatt.it; darioantonio.mele@unicatt.it;
   cantiani.ale@outlook.it; marco.corbo@icloud.com; elena.cantone@unina.it;
   gaetano.paludetti@unicatt.it; jacopo.galli@iol.it
RI De Corso, Eugenio/T-5096-2019; Cantone, Elena/AAN-5191-2020; Settimi,
   Stefano/AAC-2024-2019; Mele, Dario/AAC-1916-2021; Corbo,
   Marco/LSK-6402-2024; cantone, elena/L-5732-2016
OI Settimi, Stefano/0000-0003-0104-1501; Galli, Jacopo/0000-0003-1599-4573;
   DE CORSO, Eugenio/0000-0001-5761-7018; cantone,
   elena/0000-0002-7389-2033; Mele, Dario Antonio/0000-0002-0765-9233;
   Montuori, Claudio/0000-0003-2070-0314; Corbo, Marco/0009-0005-7394-8630
NR 33
TC 21
Z9 21
U1 0
U2 1
PU MDPI
PI BASEL
PA ST ALBAN-ANLAGE 66, CH-4052 BASEL, SWITZERLAND
EI 2077-0383
J9 J CLIN MED
JI J. Clin. Med.
PD FEB
PY 2022
VL 11
IS 4
AR 926
DI 10.3390/jcm11040926
PG 14
WC Medicine, General & Internal
WE Science Citation Index Expanded (SCI-EXPANDED)
SC General & Internal Medicine
GA ZK1LK
UT WOS:000762757200001
PM 35207196
OA gold, Green Published
DA 2025-03-20
ER

PT J
AU Saco, T
   Ugalde, IC
   Cardet, JC
   Casale, TB
AF Saco, Tara
   Ugalde, Israel C.
   Cardet, Juan Carlos
   Casale, Thomas B.
TI Strategies for choosing a biologic for your patient with allergy or
   asthma
SO ANNALS OF ALLERGY ASTHMA & IMMUNOLOGY
LA English
DT Review
ID MONOCLONAL-ANTIBODY; DOUBLE-BLIND; EOSINOPHILIC ESOPHAGITIS; CHRONIC
   RHINOSINUSITIS; ATOPIC-DERMATITIS; OMALIZUMAB; RESLIZUMAB; BENRALIZUMAB;
   MEPOLIZUMAB; ADULTS
AB Objective: To summarize the therapeutic effects and safety of biologics either approved or in clinical development for asthma, chronic obstructive pulmonary disease, urticaria, nasal polyps, atopic dermatitis, and eosinophilic esophagitis. This review attempts to provide some guidance when choosing among agents.
   Data Sources: Recently published articles obtained through PubMed database searches including research articles, review articles, and case reports.
   Study Selections: PubMed database searches were conducted using the following keywords: biologics, asthma, COPD, urticaria, atopic dermatitis, food allergy, nasal polyps, and eosinophilic esophagitis.
   Results: The approval of omalizumab by the Food and Drug Administration in 2003 for patients with asthma paved the way for the development of multiple biologics for a variety of respiratory and allergic diseases. Agents approved by the Food and Drug Administration include mepolizumab, reslizumab, benralizumab, and dupilumab, and several more are in the late stages of clinical development. Owing to the overlap in the pathogenesis of respiratory and allergic diseases, many of these biologics target multiple respiratory and allergic diseases simultaneously.
   Conclusion: The numerous biologic options have made the selection of the best biologic for each patient a potential conundrum for clinicians. Adequate point of care biomarkers to facilitate personalized medical therapy are generally lacking. Furthermore, although clinically effective and generally safe, none of the biologics discussed in this review have induced long-standing disease remission. Nevertheless, these agents have given us the opportu- nity to treat the most severe patients and to better understand the biology of respiratory and allergic diseases. As knowledgeable physicians, we should embrace and be educated on these novel therapies and the pathways they target. (C) 2021 American College of Allergy, Asthma & Immunology. Published by Elsevier Inc. All rights reserved.
C1 [Saco, Tara] Windom Allergy Asthma & Sinus Specialists, Sarasota, FL USA.
   [Ugalde, Israel C.] Univ S Florida, Dept Internal Med, Div Pulm & Crit Care Med, Tampa, FL 33612 USA.
   [Cardet, Juan Carlos; Casale, Thomas B.] Univ S Florida, Dept Internal Med, Div Allergy & Immunol, 12901 Bruce B Downs Blvd,MDC 19, Tampa, FL 33612 USA.
C3 State University System of Florida; University of South Florida; State
   University System of Florida; University of South Florida
RP Casale, TB (corresponding author), Univ S Florida, Dept Internal Med, Div Allergy & Immunol, 12901 Bruce B Downs Blvd,MDC 19, Tampa, FL 33612 USA.
EM tbcasale@usf.edu
RI Ugalde, Israel/GZL-2249-2022; Casale, Thomas/K-4334-2013
OI Casale, Thomas/0000-0002-3149-7377
FU National Institute of Allergy and Infectious Diseases [K23AI125785];
   Allergic Respiratory Diseases Research Award from the American Lung
   Association/American Academy of Allergy, Asthma, and Immunology
   [AI-835475]; National Institute of Allergy and Infectious Diseases
   [K23AI125785] Funding Source: NIH RePORTER
FX Funding was received through grant number K23AI125785 from the National
   Institute of Allergy and Infectious Diseases and the Allergic
   Respiratory Diseases Research Award AI-835475 from the American Lung
   Association/American Academy of Allergy, Asthma, and Immunology (Dr
   Cardet).
NR 78
TC 17
Z9 17
U1 1
U2 12
PU ELSEVIER SCIENCE INC
PI NEW YORK
PA STE 800, 230 PARK AVE, NEW YORK, NY 10169 USA
SN 1081-1206
EI 1534-4436
J9 ANN ALLERG ASTHMA IM
JI Ann. Allergy Asthma Immunol.
PD DEC
PY 2021
VL 127
IS 6
BP 627
EP 637
DI 10.1016/j.anai.2021.09.009
EA NOV 2021
PG 11
WC Allergy; Immunology
WE Science Citation Index Expanded (SCI-EXPANDED)
SC Allergy; Immunology
GA XD7OS
UT WOS:000722894500006
PM 34642091
OA Bronze
DA 2025-03-20
ER

PT J
AU Bandi, F
   Gallo, S
   Preti, A
   Mozzanica, F
   Visca, D
   Marelli, M
   Maddalone, E
   Gambarini, C
   Vaghi, A
   Spanevello, A
   Castelnuovo, P
AF Bandi, Francesco
   Gallo, Stefania
   Preti, Andrea
   Mozzanica, Francesco
   Visca, Dina
   Marelli, Margherita
   Maddalone, Enrico
   Gambarini, Cinzia
   Vaghi, Adriano
   Spanevello, Antonio
   Castelnuovo, Paolo
TI Effects of biological therapies on chronic rhinosinusitis in severe
   asthmatic patients
SO ACTA OTORHINOLARYNGOLOGICA ITALICA
LA English
DT Article
DE chronic rhinosinusitis; nasal polyps; asthma; monoclonal antibody;
   biological therapies
[truncated: 3,230,250 more chars]
